# Supplementary material for: Impact of the COVID-19 pandemic on the spontaneous reporting and signal detection of adverse drug events
Source: Sci Rep. 2023 Nov 1;13:18817. doi: 10.1038/s41598-023-46275-w (PMC10620227; doi:10.1038/s41598-023-46275-w)
Supplement: Supplementary file 2 — Supplementary Tables. [file 41598_2023_46275_MOESM2_ESM.xlsx]

## Sheet: Table S1
Title: Impact of the COVID-19 pandemic on the spontaneous reporting and signal detection of adverse drug events.
Authors: Diana Montes-Grajalesa, Ricard Garcia-Sernaa, Jordi Mestresa,*
Affiliations: a Chemotargets SL, Parc Científic de Barcelona, Baldiri Reixac 4 (TI-05A7), 08028 Barcelona, Catalonia, Spain.
* Corresponding author: Jordi Mestres.
E-mail: jordi.mestres@chemotargets.com
Supplementary Table S1. Number of reports per adverse event (AE) and year from VigiBase, FAERS and JADER (all together and separately). MedDRA: Medical Dictionary for Regulatory Activities.
MedDRA code	Term	Systems	Number of unique reports (VigiBase, FAERS and JADER)					Total number of reports from VigiBase, FAERS and JADER (up to 31/dec/2021)	Number of unique reports (VigiBase)					Total number of reports from VigiBase (up to 31/dec/2021)	Number of unique reports (FAERS)					Total number of reports from FAERS (up to 31/dec/2021)	Number of unique reports (JADER)					Total number of reports from JADER (up to 31/dec/2021)
			2017	2018	2019	2020	2021		2017	2018	2019	2020	2021		2017	2018	2019	2020	2021		2017	2018	2019	2020	2021
10000059	Abdominal discomfort	['DIGEX']	22063	20611	23112	29952	27569	216901	22063	20611	23112	29952	27569	216901	11174	12034	12434	12939	12489	128386	25	32	26	23	135	458
10000060	Abdominal distension	['CLSIG', 'DIGEX']	11923	12053	12973	17350	14016	145016	11923	12053	12973	17350	14016	145016	6509	6679	6668	6365	5142	89146	29	20	38	12	48	366
10000081	Abdominal pain	['NERVO', 'DIGEX']	38751	36224	37668	53725	66014	554978	38751	36224	37668	53725	66014	554978	14013	14222	14387	14115	11903	247089	133	131	127	108	480	2107
10000084	Abdominal pain lower	['NERVO', 'DIGEX']	2647	2820	2768	3009	4310	34839	2647	2820	2768	3009	4310	34839	1495	1626	1590	1393	1113	22615	5	9	7	5	50	157
10000087	Abdominal pain upper	['NERVO', 'DIGEX']	20205	23504	24298	29772	37426	273150	20205	23504	24298	29772	37426	273150	12915	13149	13813	13191	10953	166166	39	29	47	33	113	614
10000125	Abnormal dreams	['NERVO']	1990	2326	1854	1961	2267	43084	1990	2326	1854	1961	2267	43084	1411	1423	1165	1018	777	31929	0	0	3	4	1	17
10000133	Abnormal faeces	['CLSIG', 'DIGEX']	940	1135	1150	1480	2173	14430	940	1135	1150	1480	2173	14430	569	640	581	667	493	8986	1	1	0	0	3	13
10000188	Abnormal weight gain	['METAB']	676	678	542	516	327	10437	676	678	542	516	327	10437	382	217	257	148	97	8278	0	1	0	0	0	2
10000210	Abortion	['CLSIG', 'REPRO']	384	391	409	271	370	11386	384	391	409	271	370	11386	204	185	166	135	118	5680	29	36	24	17	26	340
10000220	Abortion induced	['REPRO']	495	549	538	473	526	13751	495	549	538	473	526	13751	353	333	359	266	285	11122	3	6	2	4	1	66
10000234	Abortion spontaneous	['REPRO']	2738	3093	3952	2806	4276	47094	2738	3093	3952	2806	4276	47094	1884	2034	2223	1772	1717	33898	28	25	25	15	26	302
10000269	Abscess	['INTEX', 'CLSIG']	2092	1815	1914	1971	1773	27006	2092	1815	1914	1971	1773	27006	849	993	1087	1092	779	15800	16	21	21	9	20	211
10000369	Accident	['GENER']	980	975	1094	1164	951	16900	980	975	1094	1164	951	16900	738	749	864	877	696	15033	8	11	7	7	4	65
10000486	Acidosis	['METAB']	490	561	573	625	536	13540	490	561	573	625	536	13540	344	404	405	437	330	9557	10	14	20	12	34	210
10000496	Acne	['INTEX']	6790	14519	17202	13469	7165	88562	6790	14519	17202	13469	7165	88562	4461	11658	14678	10122	3801	64145	8	7	5	2	6	146
10000804	Acute hepatic failure	['DIGEX']	1176	1235	1258	1103	1160	14046	1176	1235	1258	1103	1160	14046	748	855	766	736	805	9682	39	50	64	27	78	530
10000880	Acute myeloid leukaemia	['SKELE']	1211	1290	1197	1082	865	15603	1211	1290	1197	1082	865	15603	873	900	830	749	604	11847	55	77	65	57	67	865
10000891	Acute myocardial infarction	['CIRCU']	2014	1863	1994	1735	2873	36371	2014	1863	1994	1735	2873	36371	1330	1225	1334	1106	1068	27328	122	94	86	86	250	1489
10001052	Acute respiratory distress syndrome	['RESPI']	1190	1212	1307	1808	1394	23045	1190	1212	1307	1808	1394	23045	755	760	892	1377	844	17867	102	70	84	76	95	1215
10001053	Acute respiratory failure	['RESPI']	1263	1440	1457	1541	1887	17565	1263	1440	1457	1541	1887	17565	1037	1138	1169	1173	1246	14144	29	36	40	39	57	642
10001367	Adrenal insufficiency	['ENDOC']	1207	1493	1964	1681	1730	14092	1207	1493	1964	1681	1730	14092	665	825	867	952	820	8452	142	301	418	380	589	2143
10001443	Affective disorder	['NERVO']	1196	1667	827	1082	799	10294	1196	1667	827	1082	799	10294	687	456	512	486	413	6355	1	3	2	1	5	27
10001480	Ageusia	['NERVO', 'RESPI']	2220	2189	2092	3215	9156	42459	2220	2189	2092	3215	9156	42459	1639	1326	1314	1871	1579	22346	3	2	3	0	11	83
10001488	Aggression	['NERVO', 'CLSIG']	4556	5163	4073	4185	3402	76868	4556	5163	4073	4185	3402	76868	2805	2656	2475	2065	1872	47734	47	33	39	30	32	519
10001497	Agitation	['NERVO', 'CLSIG']	7885	7499	6477	7765	6860	143354	7885	7499	6477	7765	6860	143354	5114	3989	3642	3418	2957	80806	33	22	34	23	38	557
10001507	Agranulocytosis	['CIRCU', 'IMLYM']	2682	2696	3199	4083	2195	56266	2682	2696	3199	4083	2195	56266	981	1119	1283	909	737	19981	212	185	213	136	168	3970
10001540	Akathisia	['NERVO']	1628	1407	1558	1698	1349	21200	1628	1407	1558	1698	1349	21200	744	790	810	630	646	12395	14	23	29	25	32	319
10001551	Alanine aminotransferase increased	['HAEMA', 'DIGEX']	8066	6554	7203	8803	6872	133849	8066	6554	7203	8803	6872	133849	3028	2813	3110	3848	2581	74408	230	216	217	150	273	3449
10001760	Alopecia	['INTEX', 'CLSIG']	23280	32359	23396	24274	20417	277058	23280	32359	23396	24274	20417	277058	14251	20399	15880	13187	11269	190454	39	42	34	25	38	496
10001854	Altered state of consciousness	['NERVO']	2867	3763	3145	2494	2913	33075	2867	3763	3145	2494	2913	33075	1288	1471	1343	1173	1152	15674	495	472	423	441	798	6654
10001906	Amblyopia	['NERVO']	44	57	43	52	64	14007	44	57	43	52	64	14007	27	32	26	31	28	13434	0	0	0	2	0	5
10001928	Amenorrhoea	['REPRO']	2236	1829	1623	1903	10628	44838	2236	1829	1623	1903	10628	44838	849	726	708	579	468	20756	4	4	3	5	3	81
10001949	Amnesia	['NERVO']	6062	7143	4544	5216	5731	99084	6062	7143	4544	5216	5731	99084	4468	3653	3380	3490	2901	71055	19	14	12	12	49	300
10002016	Amylase increased	['CLCHE', 'DIGEX']	513	535	505	577	521	14896	513	535	505	577	521	14896	249	262	226	204	209	9162	34	36	36	23	55	477
10002034	Anaemia	['CIRCU', 'CLSIG']	24213	21349	20454	24117	18786	314837	24213	21349	20454	24117	18786	314837	10865	11480	11018	10622	8804	184073	836	824	823	623	934	12174
10002198	Anaphylactic reaction	['RESPI', 'INTEX']	14308	11648	16901	25482	23875	168650	14308	11648	16901	25482	23875	168650	2804	3218	3777	3220	3295	41457	619	631	709	469	4214	11017
10002199	Anaphylactic shock	['RESPI', 'INTEX']	8797	7282	10271	16210	10135	132242	8797	7282	10271	16210	10135	132242	1381	1712	1600	1230	1170	21732	917	876	837	655	1101	15600
10002216	Anaphylactoid reaction	['CIRCU']	3467	1749	4266	9900	4144	80592	3467	1749	4266	9900	4144	80592	165	185	202	185	156	18549	63	64	49	46	122	2419
10002368	Anger	['NERVO']	2438	3077	2535	2554	2061	36553	2438	3077	2535	2554	2061	36553	1999	2014	1906	1730	1332	30231	11	10	14	12	10	118
10002383	Angina pectoris	['RESPI', 'CIRCU']	2544	2577	2589	2632	4674	52163	2544	2577	2589	2632	4674	52163	1475	1416	1408	1444	1297	32861	126	137	115	87	193	1392
10002424	Angioedema	['INTEX']	12494	12115	12824	15190	15544	190334	12494	12115	12824	15190	15544	190334	2646	3146	2795	2359	2190	45789	31	44	72	40	197	807
10002511	Anhedonia	['NERVO']	1172	1677	2798	3582	1959	34772	1172	1677	2798	3582	1959	34772	1104	1564	2730	3486	1877	34098
10002544	Ankle fracture	['SKELE']	1021	1108	1089	1086	865	15165	1021	1108	1089	1086	865	15165	869	881	924	947	739	13609	7	3	2	1	5	46
10002653	Anosmia	['NERVO', 'RESPI']	818	923	841	1656	6535	21478	818	923	841	1656	6535	21478	588	528	520	1021	753	11707	1	4	0	0	4	100
10002847	Anuria	['RENUR']	804	891	795	819	598	15388	804	891	795	819	598	15388	518	626	541	480	340	11004	21	23	10	14	24	232
10002855	Anxiety	['NERVO', 'CLSIG']	22973	27272	24975	28730	34525	375410	22973	27272	24975	28730	34525	375410	16236	17648	17734	18796	16093	278390	30	31	26	19	152	531
10002942	Apathy	['NERVO']	1779	2312	1530	2032	2093	24293	1779	2312	1530	2032	2093	24293	1046	772	724	732	600	13167	4	3	2	4	5	75
10002948	Aphasia	['NERVO']	2878	3008	2906	3197	4190	43405	2878	3008	2906	3197	4190	43405	1827	1883	1993	1716	1516	29127	9	10	10	7	68	205
10002953	Aphonia	['RESPI']	1066	1323	1491	1372	1838	14520	1066	1323	1491	1372	1838	14520	839	899	1071	912	673	10622	1	0	1	0	10	18
10002959	Aphthous ulcer	['RESPI']	1219	1480	1410	1804	2140	17048	1219	1480	1410	1804	2140	17048	585	685	674	730	534	7413	3	2	6	2	8	68
10002967	Aplastic anaemia	['CIRCU']	359	381	383	463	438	12022	359	381	383	463	438	12022	218	232	234	331	270	7308	36	34	31	30	44	523
10002974	Apnoea	['RESPI', 'CLSIG']	966	1234	1183	960	973	33870	966	1234	1183	960	973	33870	425	472	529	355	334	18970	18	9	23	13	50	249
10003011	Appendicitis	['IMLYM', 'DIGEX']	831	961	892	848	1362	11043	831	961	892	848	1362	11043	490	596	529	546	569	7411	57	80	65	61	69	677
10003041	Application site erythema	['INTEX']	3090	3550	3101	3301	4098	38618	3090	3550	3101	3301	4098	38618	1557	1383	1346	1023	805	23246	6	2	5	1	0	33
10003046	Application site irritation	['INTEX']	1238	897	900	1125	814	13067	1238	897	900	1125	814	13067	563	508	542	602	457	9798	0	0	1	0	0	3
10003051	Application site pain	['INTEX']	3161	3513	3162	3408	16303	43949	3161	3513	3162	3408	16303	43949	1886	1821	1663	1208	926	18094	0	0	1	1	0	11
10003053	Application site pruritus	['INTEX']	2362	2434	2560	2955	2440	27250	2362	2434	2560	2955	2440	27250	1278	1175	1255	1268	1003	18352	1	1	3	0	2	15
10003054	Application site rash	['INTEX']	1827	1454	1256	1355	1052	16664	1827	1454	1256	1355	1052	16664	785	711	665	702	509	11108	1	0	1	1	0	8
10003055	Application site reaction	['INTEX']	1446	1965	682	636	1489	76184	1446	1965	682	636	1489	76184	307	241	265	190	114	41104	0	0	1	0	0	3
10003119	Arrhythmia	['CIRCU', 'CLSIG']	5707	5450	5876	8102	11113	94035	5707	5450	5876	8102	11113	94035	2830	2915	2924	2607	2268	53533	133	159	173	151	421	1706
10003210	Arteriosclerosis	['CIRCU']	486	496	582	470	707	13663	486	496	582	470	707	13663	355	354	434	296	461	11796	9	7	6	7	32	98
10003239	Arthralgia	['SKELE', 'INTEX']	38318	44974	41314	50099	209863	668857	38318	44974	41314	50099	209863	668857	25159	24487	25730	28737	24932	331605	114	97	84	77	697	2089
10003246	Arthritis	['SKELE', 'HISTH']	5299	6167	6933	7753	8543	93914	5299	6167	6933	7753	8543	93914	4044	4384	5049	5815	4273	68370	29	35	36	23	106	619
10003285	Arthropathy	['HISTH', 'CIRCU', 'ENDOC', 'METAB']	3955	4449	4843	5636	5851	57331	3955	4449	4843	5636	5851	57331	3216	3297	3719	4681	4833	47232	8	15	15	7	17	107
10003445	Ascites	['DIGEX']	2913	2885	2793	2229	2205	40034	2913	2885	2793	2229	2205	40034	1828	1923	1788	1463	1460	30185	138	166	185	125	180	1582
10003481	Aspartate aminotransferase increased	['HAEMA', 'DIGEX']	6365	5150	5403	6640	5186	116770	6365	5150	5403	6640	5186	116770	2378	2422	2558	3038	2024	69620	213	214	214	142	258	3218
10003497	Asphyxia	['RESPI', 'CLSIG']	827	918	1025	868	900	10915	827	918	1025	868	900	10915	547	641	704	539	505	7703	14	24	21	19	59	249
10003504	Aspiration	['RESPI']	726	701	804	731	826	12093	726	701	804	731	826	12093	547	512	592	552	571	9759	31	38	35	33	55	352
10003549	Asthenia	['NERVO']	47841	47174	43686	58923	120855	667928	47841	47174	43686	58923	120855	667928	24936	23822	23197	22093	19454	364883	96	90	77	67	487	1616
10003553	Asthma	['RESPI']	5661	7476	9552	10993	13691	114805	5661	7476	9552	10993	13691	114805	3872	5110	6566	8253	9029	86088	71	75	85	47	443	1662
10003591	Ataxia	['NERVO', 'CLSIG']	1423	1397	1215	1345	1435	27590	1423	1397	1215	1345	1435	27590	724	716	687	603	593	9745	7	7	6	8	21	140
10003598	Atelectasis	['RESPI']	522	576	582	500	556	14220	522	576	582	500	556	14220	421	435	445	404	389	12654	11	15	10	11	14	145
10003658	Atrial fibrillation	['CIRCU']	7223	7692	7813	7772	9763	112466	7223	7692	7813	7772	9763	112466	5221	5631	5625	5243	4964	84150	185	182	169	152	283	1971
10003662	Atrial flutter	['CIRCU']	642	631	641	619	786	10185	642	631	641	619	786	10185	483	448	478	405	356	8074	7	18	13	4	8	142
10003664	Atrial septal defect	['CIRCU']	540	630	505	473	443	10260	540	630	505	473	443	10260	398	514	413	346	279	8736	2	2	3	1	7	39
10003671	Atrioventricular block	['CIRCU']	650	669	719	726	621	15759	650	669	719	726	621	15759	406	438	495	408	318	8901	24	20	20	21	27	360
10003673	Atrioventricular block complete	['CIRCU']	1166	611	545	566	534	12322	1166	611	545	566	534	12322	368	343	349	344	284	8048	50	64	42	49	67	758
10003885	Azotaemia	['RENUR']	1315	633	362	319	236	21174	1315	633	362	319	236	21174	149	207	226	139	128	3499	15	6	7	2	12	119
10003983	Dorsopathy	['SKELE']	1060	1195	1250	1256	1069	14779	1060	1195	1250	1256	1069	14779	978	1013	1119	1101	825	13706	1	2	1	1	2	10
10003988	Back pain	['NERVO']	23105	25327	23440	26696	46094	322410	23105	25327	23440	26696	46094	322410	15258	15985	14723	14064	12385	211587	96	85	88	70	292	1207
10003997	Bacteraemia	['CIRCU', 'IMLYM']	971	970	1057	977	953	11212	971	970	1057	977	953	11212	692	711	733	759	724	8883	79	83	78	87	86	720
10004146	Basal cell carcinoma	['NEOPL']	1562	1601	1627	1390	1155	17335	1562	1601	1627	1390	1155	17335	1125	1091	1115	906	791	13017	9	4	8	4	8	75
10005003	Bladder cancer	['NEOPL', 'RENUR']	3260	3279	3813	5658	8536	48745	3260	3279	3813	5658	8536	48745	2962	2987	3553	5473	8385	45809	65	59	46	47	30	731
10005169	Blindness	['NERVO']	2710	2770	3157	3471	4098	44345	2710	2770	3157	3471	4098	44345	2188	2196	2581	2770	2384	35652	8	17	14	14	45	162
10005186	Blindness unilateral	['NERVO']	954	1078	1092	1058	1083	14591	954	1078	1092	1058	1083	14591	826	912	887	867	623	12711	6	7	6	10	9	65
10005191	Blister	['NERVO', 'IMLYM', 'CLSIG']	5920	6338	6642	7412	8829	75310	5920	6338	6642	7412	8829	75310	3232	3719	3714	3155	3791	44521	19	22	25	26	54	432
10005287	Blood albumin decreased	['CIRCU', 'CLCHE']	585	608	624	566	665	11590	585	608	624	566	665	11590	409	422	402	349	260	9344	13	18	23	26	53	343
10005364	Blood bilirubin increased	['CLCHE', 'DIGEX']	2715	2508	2490	2887	2422	48387	2715	2508	2490	2887	2422	48387	1362	1388	1395	1313	1149	33155	88	86	64	61	73	1506
10005395	Blood calcium decreased	['METAB', 'CLCHE']	914	1011	1132	1012	1052	13041	914	1011	1132	1012	1052	13041	729	769	913	723	699	10865	8	8	8	4	10	92
10005425	Blood cholesterol increased	['METAB']	2800	2983	2791	3298	2967	47538	2800	2983	2791	3298	2967	47538	1903	1926	1963	2231	1833	40208	4	4	19	23	20	142
10005470	Blood creatine phosphokinase increased	['CLCHE', 'METAB']	3059	2914	3011	3093	2645	73233	3059	2914	3011	3093	2645	73233	1259	1378	1387	1235	953	41346	217	231	220	169	268	3327
10005483	Blood creatinine increased	['CLCHE', 'METAB']	7335	7059	7038	7353	6967	111307	7335	7059	7038	7353	6967	111307	3772	3954	3895	3734	2987	79033	131	119	110	78	157	2106
10005554	Blood glucose abnormal	['METAB']	2317	2644	2158	2268	2043	21445	2317	2644	2158	2268	2043	21445	1341	1559	1293	1175	1158	14569	3	2	3	1	2	25
10005555	Blood glucose decreased	['METAB', 'CLCHE']	3551	3552	3373	3396	3344	49450	3551	3552	3373	3396	3344	49450	2686	2869	2695	2365	2241	42844	6	5	7	6	6	166
10005557	Blood glucose increased	['METAB', 'CLCHE']	16241	17347	16328	17568	16173	202431	16241	17347	16328	17568	16173	202431	11032	12193	11134	10689	9779	160797	81	54	51	52	143	1107
10005619	Blood iron decreased	['METAB', 'CLCHE']	926	1126	1157	1220	1058	10590	926	1126	1157	1220	1058	10590	721	820	901	967	749	8619	0	0	0	4	2	7
10005630	Blood lactate dehydrogenase increased	['CLCHE', 'METAB']	1327	1306	1317	1284	1092	34191	1327	1306	1317	1284	1092	34191	842	843	846	739	496	24863	40	53	46	37	108	916
10005724	Blood potassium decreased	['CLCHE', 'METAB']	2828	2242	2329	2255	2305	32555	2828	2242	2329	2255	2305	32555	1775	1822	1892	1808	1714	26983	30	35	36	23	48	496
10005725	Blood potassium increased	['CLCHE', 'METAB']	1494	1568	1449	1380	1338	20104	1494	1568	1449	1380	1338	20104	1071	1099	1010	932	783	15667	46	39	42	23	45	666
10005728	Changes in blood pressure	['CIRCU']	1492	1834	1896	2157	2895	18495	1492	1834	1896	2157	2895	18495	1269	1334	1441	1609	1302	14302	3	2	0	0	30	44
10005734	Blood pressure decreased	['CIRCU']	7396	7856	9072	10961	11553	109430	7396	7856	9072	10961	11553	109430	4016	4121	4319	4056	3704	61675	502	545	484	409	1445	9142
10005746	Blood pressure fluctuation	['CIRCU']	2507	3493	3341	5033	3350	29571	2507	3493	3341	5033	3350	29571	1863	2480	2373	4298	2088	22702	9	8	16	3	27	114
10005750	Blood pressure increased	['CIRCU']	15041	16125	17226	22723	46216	221069	15041	16125	17226	22723	46216	221069	9410	10130	10538	12086	9615	132912	177	159	122	131	1768	3649
10005760	Blood pressure systolic increased	['CIRCU']	1526	2018	2394	3059	2147	23279	1526	2018	2394	3059	2147	23279	871	1031	1439	2792	1689	18346	21	16	10	10	145	277
10005802	Blood sodium decreased	['CLCHE', 'METAB']	1263	1337	1463	1430	1520	21676	1263	1337	1463	1430	1520	21676	987	1042	1116	1024	1035	17888	22	12	27	25	36	321
10005833	Blood thyroid stimulating hormone increased	['ENDOC', 'IMLYM', 'CLCHE']	3191	4337	1096	1627	1005	16717	3191	4337	1096	1627	1005	16717	2080	541	472	465	340	8105	6	6	3	2	8	49
10005839	Blood triglycerides increased	['METAB', 'CLCHE']	1355	1324	1131	1184	1135	22945	1355	1324	1131	1184	1135	22945	932	788	749	601	497	18712	17	16	26	23	31	317
10005851	Blood urea increased	['CLCHE', 'RENUR']	1768	1419	1212	1214	1620	44812	1768	1419	1212	1214	1620	44812	830	829	681	547	402	32019	40	38	30	15	62	961
10005861	Blood uric acid increased	['CLCHE', 'RENUR']	741	758	1195	1876	982	10583	741	758	1195	1876	982	10583	305	373	349	304	224	5236	7	11	8	17	23	272
10005956	Bone disorder	['SKELE', 'HISTH']	1076	1011	1104	1218	896	22669	1076	1011	1104	1218	896	22669	903	763	829	955	581	19702	4	6	4	1	7	38
10006002	Bone pain	['SKELE']	5705	6838	6077	6594	11516	80746	5705	6838	6077	6594	11516	80746	4032	4176	3732	3451	2679	52852	12	14	9	6	10	162
10006093	Bradycardia	['CIRCU', 'CLSIG']	6322	7048	6854	8169	7748	115344	6322	7048	6854	8169	7748	115344	2890	3336	3445	3488	2874	59882	309	292	296	191	553	3562
10006242	Breast enlargement	['REPRO']	428	386	383	418	603	10492	428	386	383	418	603	10492	194	156	202	129	96	6217	1	0	0	1	0	11
10006298	Breast pain	['REPRO']	2042	1854	1421	1839	5092	31196	2042	1854	1421	1839	5092	31196	761	636	631	551	440	16138	2	0	1	1	1	18
10006451	Bronchitis	['RESPI']	7516	7850	8297	6662	4142	90351	7516	7850	8297	6662	4142	90351	5382	5328	5577	4183	2569	71276	46	44	42	22	28	625
10006482	Bronchospasm	['RESPI']	1912	1975	2019	2290	2595	56560	1912	1975	2019	2290	2595	56560	782	837	893	651	527	16005	19	8	3	8	79	252
10006784	Burning sensation	['NERVO']	7741	8061	7983	8684	12555	97169	7741	8061	7983	8684	12555	97169	4749	4651	4499	3770	3599	60769	1	3	10	0	19	48
10006811	Bursitis	['SKELE']	668	872	971	963	1597	13536	668	872	971	963	1597	13536	504	580	658	659	496	10254	0	2	2	3	13	34
10006895	Cachexia	['CLSIG', 'MUSCU']	2558	1052	813	928	824	11976	2558	1052	813	928	824	11976	287	314	314	333	202	5511	10	9	8	8	11	84
10007515	Cardiac arrest	['CIRCU']	5975	5772	5408	6405	6486	120938	5975	5772	5408	6405	6486	120938	4234	4176	3806	4387	3420	89533	163	120	120	120	270	1890
10007554	Cardiac failure	['CIRCU']	7960	8391	8668	7625	7906	114550	7960	8391	8668	7625	7906	114550	4927	5254	5320	4718	4235	76497	633	584	621	526	876	7198
10007559	Cardiac failure congestive	['CIRCU']	3582	3705	3419	2819	2713	101621	3582	3705	3419	2819	2713	101621	3009	3050	2860	2470	2252	93123	146	135	123	122	165	1763
10007586	Cardiac murmur	['CIRCU', 'CLSIG']	402	405	452	452	470	13393	402	405	452	452	470	13393	330	299	363	352	256	12231	0	4	2	0	0	15
10007617	Cardio-respiratory arrest	['RESPI', 'CIRCU']	3333	2844	2735	2390	2498	47039	3333	2844	2735	2390	2498	47039	2708	2174	2019	1739	1183	39290	118	132	101	86	499	1963
10007625	Cardiogenic shock	['CIRCU']	828	1021	1070	927	1309	13816	828	1021	1070	927	1309	13816	595	776	844	665	889	10980	12	13	9	12	51	234
10007632	Cardiomegaly	['CIRCU']	725	739	663	662	753	21922	725	739	663	662	753	21922	550	572	483	501	380	19612	15	7	17	7	46	204
10007636	Cardiomyopathy	['CIRCU']	1200	1269	1196	1122	1211	23191	1200	1269	1196	1122	1211	23191	698	814	730	732	644	16544	68	74	88	83	124	749
10007649	Cardiovascular disorder	['GRNEC', 'CIRCU']	1327	1810	1499	1806	3082	44422	1327	1810	1499	1806	3082	44422	808	932	752	710	520	35851	14	7	14	10	37	125
10007697	Carpal tunnel syndrome	['NERVO']	967	1030	1097	1154	1105	14887	967	1030	1097	1154	1105	14887	798	783	858	932	761	12579	6	2	0	3	5	40
10007739	Cataract	['NERVO', 'CLSIG']	4586	5048	5065	4966	4547	61389	4586	5048	5065	4966	4547	61389	3377	3705	3672	3851	3401	49184	104	163	136	126	115	1121
10007882	Cellulitis	['INTEX', 'IMLYM']	5434	5578	5390	4857	5393	72619	5434	5578	5390	4857	5393	72619	3387	3397	3267	3169	2504	48034	198	216	228	173	259	2293
10008111	Cerebral haemorrhage	['NERVO', 'CIRCU']	5360	4983	5038	4535	4362	65392	5360	4983	5038	4535	4362	65392	2407	2222	2372	1818	1522	31345	561	634	542	304	576	5967
10008118	Cerebral infarction	['NERVO', 'CIRCU']	4354	3932	3624	2186	3869	46782	4354	3932	3624	2186	3869	46782	1708	1600	1433	1044	988	24846	803	820	773	584	1186	8280
10008120	Cerebral ischaemia	['NERVO']	598	458	381	390	487	10529	598	458	381	390	487	10529	303	276	253	194	161	8116	10	6	10	14	27	106
10008190	Cerebrovascular accident	['NERVO', 'CIRCU']	9659	9716	9818	10093	14589	199093	9659	9716	9818	10093	14589	199093	7539	7505	7808	8007	7696	170505	28	30	21	12	48	250
10008196	Cerebrovascular disorder	['NERVO', 'CIRCU']	200	162	156	165	208	14320	200	162	156	165	208	14320	96	101	92	89	69	5025	8	4	10	5	24	98
10008417	Cheilitis	['RESPI', 'INTEX', 'IMLYM']	519	557	485	517	571	10545	519	557	485	517	571	10545	287	292	238	235	183	5780	9	4	4	6	3	77
10008469	Chest discomfort	['NERVO']	15059	13541	15311	18745	35294	181601	15059	13541	15311	18745	35294	181601	5765	6148	6669	6627	6374	82759	29	30	37	29	410	899
10008479	Chest pain	['NERVO']	35245	24813	39833	72705	74078	521999	35245	24813	39833	72705	74078	521999	10375	10683	10433	9394	8414	208585	62	45	60	40	503	1164
10008531	Chills	['CLSIG', 'DIGEX']	30267	21844	33172	59218	289179	619092	30267	21844	33172	59218	289179	619092	6672	6853	6744	6796	7369	112012	71	60	51	45	584	1603
10008589	Choking	['DIGEX']	1762	2029	1807	1649	1699	20887	1762	2029	1807	1649	1699	20887	1332	1386	1374	1182	1144	15593	20	15	13	16	24	122
10008612	Cholecystitis	['IMLYM', 'HISTH', 'DIGEX']	921	970	938	793	757	17188	921	970	938	793	757	17188	560	629	596	495	392	13071	75	87	68	76	95	750
10008629	Cholelithiasis	['DIGEX']	2503	2138	2184	2185	1801	44365	2503	2138	2184	2185	1801	44365	1513	1443	1474	1448	1062	35857	42	47	52	38	43	527
10008635	Cholestasis	['DIGEX']	1702	2290	2034	2413	1554	27095	1702	2290	2034	2413	1554	27095	1116	1438	1313	1224	765	17141	32	23	24	34	19	580
10008796	Chromaturia	['URINA', 'RENUR']	2429	2725	2475	2745	2667	33447	2429	2725	2475	2745	2667	33447	1378	1557	1337	1203	973	22385	11	10	9	4	21	151
10009033	Chronic obstructive pulmonary disease	['RESPI']	3600	3798	4336	3654	3103	51754	3600	3798	4336	3654	3103	51754	2957	3039	3395	2821	2288	44866	23	13	16	20	35	180
10009192	Circulatory collapse	['CIRCU', 'CLSIG']	1734	1707	1697	1536	2487	44727	1734	1707	1697	1536	2487	44727	891	1028	946	744	654	19189	36	44	33	32	81	644
10009657	Clostridium difficile colitis	['DIGEX']	1808	2302	2652	1669	1481	19780	1808	2302	2652	1669	1481	19780	599	711	726	546	493	8268	36	29	43	41	45	375
10009866	Cold sweat	['INTEX']	2475	2186	2915	4547	8200	39922	2475	2186	2915	4547	8200	39922	1008	997	1046	886	862	15889	14	14	8	12	473	690
10009887	Colitis	['HISTH', 'DIGEX']	3301	3858	4495	3915	3889	47656	3301	3858	4495	3915	3889	47656	2205	2497	2858	2540	2310	33183	134	176	208	143	202	1166
10009900	Colitis ulcerative	['DIGEX']	1889	2253	2611	2579	3019	28208	1889	2253	2611	2579	3019	28208	1271	1450	1786	2080	2108	21751	49	51	90	67	106	588
10009944	Colon cancer	['NEOPL', 'DIGEX']	1189	1222	1380	1273	1229	16151	1189	1222	1380	1273	1229	16151	771	807	937	1007	1001	12459	110	105	120	93	95	1040
10010071	Coma	['NERVO']	3590	4139	4423	4559	3263	83815	3590	4139	4423	4559	3263	83815	2414	2966	3177	2669	2003	59649	49	28	31	25	40	482
10010144	Completed suicide	['NERVO']	6175	4689	4040	4840	2079	72782	6175	4689	4040	4840	2079	72782	5627	4204	3608	4419	1837	65720	70	60	44	106	30	943
10010305	Confusional state	['NERVO']	15002	14840	14155	16111	19509	261975	15002	14840	14155	16111	19509	261975	10537	10303	9771	8973	8309	165409	20	22	12	13	33	464
10010741	Conjunctivitis	['NERVO', 'CLSIG']	1941	2458	2702	3053	3352	54767	1941	2458	2702	3053	3352	54767	983	1381	1413	1261	1062	24040	6	8	9	10	8	134
10010774	Constipation	['CLSIG', 'DIGEX']	31691	26269	25672	33254	29087	307044	31691	26269	25672	33254	29087	307044	13326	13618	13314	14286	13233	179248	96	71	88	59	89	1047
10010947	Coordination abnormal	['NERVO', 'CLSIG', 'MUSCU']	1069	1046	882	942	1397	34783	1069	1046	882	942	1397	34783	579	702	580	522	447	25991	1	1	0	0	6	18
10011078	Coronary artery disease	['GRNEC', 'CIRCU']	1005	1001	1023	1068	1073	42061	1005	1001	1023	1068	1073	42061	706	718	738	756	678	37374	5	5	8	6	43	94
10011086	Coronary artery occlusion	['CIRCU']	737	663	672	606	553	16891	737	663	672	606	553	16891	622	553	555	515	419	15633	9	6	4	7	20	91
10011224	Cough	['RESPI', 'CLSIG']	34698	35606	41775	48116	72113	476696	34698	35606	41775	48116	72113	476696	17268	18307	20332	19514	16896	230259	61	67	52	44	1064	1775
10011401	Crohn's disease	['DIGEX']	2607	2789	3103	3021	2682	35574	2607	2789	3103	3021	2682	35574	1998	1904	2388	2505	2019	29347	9	14	17	14	12	103
10011469	Crying	['NERVO']	5614	7139	5967	7858	5821	85876	5614	7139	5967	7858	5821	85876	2278	2010	2031	1915	1362	33749	9	3	6	7	3	97
10011703	Cyanosis	['CLSIG', 'RESPI']	3019	4559	4108	5879	4509	62889	3019	4559	4108	5879	4509	62889	710	840	780	666	650	21553	24	14	21	23	133	556
10011732	Cyst	['INTEX', 'CLSIG']	985	1070	1210	1121	1106	16410	985	1070	1210	1121	1106	16410	740	808	926	833	689	13837	1	4	3	2	3	21
10011781	Cystitis	['IMLYM', 'RENUR']	3188	3631	3457	3625	3292	41158	3188	3631	3457	3625	3292	41158	2157	2293	2236	2217	1748	30041	23	25	19	22	39	329
10011831	Cytomegalovirus infection	['IMLYM']	1439	1954	2411	1674	1549	21632	1439	1954	2411	1674	1549	21632	882	1311	1637	1039	979	14602	129	236	192	189	197	2326
10011878	Deafness	['NERVO']	2195	2295	2586	2690	3643	40167	2195	2295	2586	2690	3643	40167	1531	1594	1879	1930	1551	26249	72	32	60	45	78	707
10011953	Decreased activity	['NERVO', 'CLSIG']	720	1403	962	1148	1129	13285	720	1403	962	1148	1129	13285	586	542	759	785	828	10656	8	11	11	11	27	115
10012174	Dehydration	['GENER', 'CLSIG']	9739	10045	10073	9360	9325	156736	9739	10045	10073	9360	9325	156736	7649	7909	7960	7365	6053	127283	230	214	245	152	372	2762
10012218	Delirium	['NERVO']	4563	3967	4240	4561	4465	56366	4563	3967	4240	4561	4465	56366	1721	2007	2142	1973	1748	31469	329	254	274	198	240	3142
10012239	Delusion	['NERVO']	1290	1186	1070	1346	1210	20699	1290	1186	1070	1346	1210	20699	890	836	733	815	707	14039	28	31	28	33	34	617
10012267	Dementia	['NERVO']	2008	2317	2341	2512	2765	27680	2008	2317	2341	2512	2765	27680	1488	1695	1761	2033	2094	21678	83	100	120	77	147	991
10012318	Dental caries	['DIGEX']	776	847	736	867	639	14480	776	847	736	867	639	14480	556	591	507	597	437	11940	3	2	4	3	8	41
10012373	Depressed level of consciousness	['NERVO']	4272	4121	4589	4550	6181	64914	4272	4121	4589	4550	6181	64914	1686	2302	2510	2136	2380	40209	217	191	207	175	849	3547
10012374	Depressed mood	['NERVO', 'CLSIG']	5467	7187	6203	8072	8002	66310	5467	7187	6203	8072	8002	66310	3466	3486	3448	3895	2879	40713	3	2	7	6	15	109
10012378	Depression	['NERVO']	18024	21006	16667	18154	15825	303722	18024	21006	16667	18154	15825	303722	12840	11766	11604	11699	9830	226923	57	48	59	19	48	947
10012431	Dermatitis	['INTEX', 'HISTH']	2362	2746	3031	3215	2976	157867	2362	2746	3031	3215	2976	157867	1013	1649	1876	1354	814	135901	10	18	23	13	36	324
10012432	Dermatitis acneiform	['INTEX']	1331	1010	914	1020	1097	10687	1331	1010	914	1020	1097	10687	428	371	305	270	309	4565	43	26	19	15	67	340
10012434	Dermatitis allergic	['INTEX', 'IMLYM']	2385	2594	2793	4244	4322	27739	2385	2594	2793	4244	4322	27739	803	853	867	760	605	8689	10	5	6	6	52	155
10012441	Dermatitis bullous	['INTEX']	1306	1100	1159	1364	1365	38739	1306	1100	1159	1364	1365	38739	382	439	443	378	333	15646	9	21	17	15	30	191
10012442	Dermatitis contact	['INTEX']	1509	1343	1326	1394	1136	28067	1509	1343	1326	1394	1136	28067	665	658	678	679	524	13585	14	13	22	23	18	430
10012455	Dermatitis exfoliative	['INTEX']	628	358	486	568	447	29015	628	358	486	568	447	29015	280	102	143	69	84	17840	2	4	2	6	2	61
10012559	Developmental delay	['GENER']	363	295	279	2013	3209	10524	363	295	279	2013	3209	10524	225	178	136	1755	3059	8666	6	4	2	0	0	50
10012578	Device expulsion	['REPRO']	7031	7566	7931	8156	6472	76220	7031	7566	7931	8156	6472	76220	4301	4288	4805	3547	3284	55297	0	0	4	0	2	8
10012601	Diabetes mellitus	['METAB']	5205	5300	5611	6019	5830	96234	5205	5300	5611	6019	5830	96234	3659	3881	4122	4422	3795	75834	175	175	168	179	236	2488
10012607	Diabetes mellitus inadequate control	['METAB']	880	954	927	1104	1012	15286	880	954	927	1104	1012	15286	544	552	528	595	406	11764	47	52	67	38	44	523
10012671	Diabetic ketoacidosis	['METAB']	2724	2819	2929	2613	2407	27305	2724	2819	2929	2613	2407	27305	1917	1939	1827	1592	1499	20408	81	100	186	129	132	988
10012735	Diarrhoea	['CLSIG', 'DIGEX']	89362	88167	90330	109157	143183	1054059	89362	88167	90330	109157	143183	1054059	43397	43497	45096	43859	38674	530686	771	757	735	554	1148	10169
10012741	Diarrhoea haemorrhagic	['CIRCU']	922	982	1075	1058	1056	14685	922	982	1075	1058	1056	14685	575	616	708	654	508	9478	4	6	6	2	5	52
10013036	Diplopia	['NERVO']	2240	2500	2334	2497	3710	41680	2240	2500	2334	2497	3710	41680	1397	1568	1440	1248	1057	25172	15	18	23	9	38	280
10013082	Discomfort	['GENER']	4491	6092	6459	7717	11598	68879	4491	6092	6459	7717	11598	68879	3034	3731	4032	4214	5351	47029	8	8	14	8	129	214
10013395	Disorientation	['NERVO', 'CLSIG']	3481	3604	3090	3502	5039	58111	3481	3604	3090	3502	5039	58111	2206	2392	2052	1916	1610	39330	24	14	16	16	31	363
10013442	Disseminated intravascular coagulation	['CIRCU']	1418	1382	1488	938	1000	26760	1418	1382	1488	938	1000	26760	703	736	754	592	513	18614	285	264	274	195	263	3978
10013496	Disturbance in attention	['NERVO']	5961	7708	4811	5804	9971	78333	5961	7708	4811	5804	9971	78333	3810	3206	2857	2697	2226	47127	14	6	8	7	14	120
10013538	Diverticulitis	['DIGEX']	2273	2463	2553	2568	2119	29201	2273	2463	2553	2568	2119	29201	1698	1773	1916	2121	1487	23926	45	55	74	38	58	560
10013554	Diverticulum	['DIGEX']	369	362	404	402	299	10445	369	362	404	402	299	10445	301	289	323	312	213	9614	2	1	1	1	3	18
10013573	Dizziness	['NERVO']	108035	83921	94024	127902	218062	1233197	108035	83921	94024	127902	218062	1233197	31797	31375	31180	27707	25757	468453	293	247	245	276	1397	4711
10013578	Dizziness postural	['NERVO']	992	971	946	1128	4150	13532	992	971	946	1128	4150	13532	582	600	566	605	520	6998	13	8	15	7	62	215
10013654	Drug abuse	['NERVO']	5707	6993	6647	9939	6601	73582	5707	6993	6647	9939	6601	73582	4167	5554	5168	6804	4611	53229	8	14	9	19	18	105
10013687	Drug eruption	['INTEX', 'IMLYM']	4200	3092	4126	4590	3625	47614	4200	3092	4126	4590	3625	47614	912	793	1202	1092	1002	14551	505	488	415	369	493	8747
10013700	Drug hypersensitivity	['IMLYM', 'METAB']	16204	24137	28336	18710	12486	174288	16204	24137	28336	18710	12486	174288	14771	21826	25468	15109	9802	156608	44	55	59	45	76	705
10013754	Drug withdrawal syndrome	['NERVO']	3573	2014	1730	3786	11022	85402	3573	2014	1730	3786	11022	85402	3175	1577	1350	3351	10689	76441	10	7	7	10	15	205
10013756	Drug withdrawal syndrome neonatal	['NERVO', 'REPRO']	721	596	282	1995	4072	11582	721	596	282	1995	4072	11582	627	488	211	1929	4023	10195	19	48	3	19	20	286
10013774	Dry eye	['NERVO', 'CLSIG']	3630	4023	3977	4573	5088	42382	3630	4023	3977	4573	5088	42382	2627	2601	2734	2840	2772	31232	6	5	13	4	8	62
10013781	Dry mouth	['RESPI', 'CLSIG', 'DIGEX']	16408	12398	13631	19734	15422	175122	16408	12398	13631	19734	15422	175122	4943	4845	4659	4321	3746	76707	11	7	9	6	18	95
10013786	Dry skin	['INTEX']	9252	19629	21884	17589	11662	123291	9252	19629	21884	17589	11662	123291	7169	16701	18959	13728	7698	98725	14	13	4	6	20	110
10013789	Dry throat	['RESPI']	1204	1153	1345	1811	2422	15521	1204	1153	1345	1811	2422	15521	635	611	691	631	535	8338	1	1	1	0	7	13
10013836	Duodenal ulcer	['DIGEX']	682	646	632	619	467	14806	682	646	632	619	467	14806	368	400	370	300	290	8189	44	58	63	41	60	712
10013887	Dysarthria	['NERVO']	3465	3557	3300	3766	4793	54242	3465	3557	3300	3766	4793	54242	1995	2326	2078	1919	1787	35753	38	43	40	38	127	734
10013911	Dysgeusia	['NERVO']	8575	7924	6793	9661	14375	127801	8575	7924	6793	9661	14375	127801	5325	4778	2853	2595	2142	72631	20	24	14	5	39	288
10013916	Dyskinesia	['NERVO']	3947	4206	4425	5057	4738	65747	3947	4206	4425	5057	4738	65747	2208	2269	2524	2206	1977	37145	66	61	66	38	110	1040
10013935	Dysmenorrhoea	['REPRO']	1127	1279	1393	1408	11144	26955	1127	1279	1393	1408	11144	26955	744	852	1021	900	513	12267	13	2	5	0	11	65
10013946	Dyspepsia	['DIGEX']	23598	17039	15563	20308	17147	220625	23598	17039	15563	20308	17147	220625	5753	5520	5580	5439	4481	97269	7	5	12	6	23	112
10013950	Dysphagia	['NERVO', 'CLSIG', 'DIGEX']	8705	9636	9010	10013	12257	136857	8705	9636	9010	10013	12257	136857	6004	6047	5668	5222	4535	91724	106	80	78	61	195	1057
10013952	Dysphonia	['RESPI']	6409	6507	6646	7600	8041	79538	6409	6507	6646	7600	8041	79538	3745	3960	4026	3546	3224	49517	20	20	22	19	216	488
10013954	Dysphoria	['NERVO']	2539	672	2109	4665	2102	16200	2539	672	2109	4665	2102	16200	1252	129	193	141	142	4182	2	2	2	4	263	292
10013968	Dyspnoea	['RESPI', 'CLSIG']	74503	70829	82516	112863	140053	1054571	74503	70829	82516	112863	140053	1054571	34944	36490	37611	37271	34964	532065	340	327	318	274	2070	6755
10013971	Dyspnoea exertional	['RESPI']	3370	3916	3870	3647	5062	40858	3370	3916	3870	3647	5062	40858	2683	2827	2870	2595	2387	31667	12	7	7	13	60	153
10013983	Dystonia	['NERVO']	1411	1265	1482	1719	1541	40167	1411	1265	1482	1719	1541	40167	611	563	811	835	725	22300	36	29	39	41	45	614
10013990	Dysuria	['NERVO', 'RENUR']	5343	4781	4543	6021	4892	63480	5343	4781	4543	6021	4892	63480	2164	2324	2230	2052	1736	37200	28	51	46	27	43	545
10014011	Ear infection	['NERVO', 'HISTH', 'IMLYM']	2002	2734	2779	2836	2374	25296	2002	2734	2779	2836	2374	25296	1488	1856	1969	1843	1282	19485	0	0	0	0	0	2
10014020	Ear pain	['NERVO']	1747	1969	2161	2381	8490	32546	1747	1969	2161	2381	8490	32546	1106	1168	1303	1337	1112	18029	4	3	5	2	18	47
10014062	Eating disorder	['NERVO']	2298	2247	2007	2046	1981	23872	2298	2247	2007	2046	1981	23872	1548	1570	1367	1411	1206	18616	10	8	17	6	45	208
10014080	Ecchymosis	['INTEX']	964	895	949	1419	1811	24368	964	895	949	1419	1811	24368	373	409	381	327	231	15862	1	1	1	0	4	23
10014184	Eczema	['INTEX', 'CLSIG']	2945	3700	3786	4496	5411	51274	2945	3700	3786	4496	5411	51274	1456	1570	1875	1773	1578	20687	36	36	29	36	161	795
10014363	Electrocardiogram abnormal	['CIRCU']	649	601	673	806	1395	20082	649	601	673	806	1395	20082	408	371	386	371	504	12167	4	5	8	3	24	113
10014387	Electrocardiogram qt prolonged	['CIRCU']	3556	3831	4111	5179	3611	48475	3556	3831	4111	5179	3611	48475	2173	2413	2540	2615	2002	30698	203	282	281	223	259	2781
10014418	Electrolyte imbalance	['METAB']	1324	1011	1114	1634	1112	15614	1324	1011	1114	1634	1112	15614	551	644	714	888	627	10344	22	21	27	16	19	214
10014551	Emotional disorder	['NERVO']	2563	2120	1923	1925	1675	41246	2563	2120	1923	1925	1675	41246	2262	1525	1489	1368	979	36991	2	2	1	0	0	27
10014561	Emphysema	['RESPI', 'INTEX']	692	690	828	739	704	12478	692	690	828	739	704	12478	545	514	631	590	488	10747	13	11	13	7	18	112
10014581	Encephalitis	['NERVO']	772	857	968	885	1079	11519	772	857	968	885	1079	11519	413	437	543	456	359	6502	35	66	62	65	105	572
10014625	Encephalopathy	['NERVO']	2065	2367	2256	2180	2042	38103	2065	2367	2256	2180	2042	38103	1215	1508	1418	1440	1214	23975	127	159	143	112	183	1875
10014945	Eosinophil count increased	['CIRCU', 'IMLYM']	663	869	1030	1250	1348	12479	663	869	1030	1250	1348	12479	346	453	612	768	880	8063	32	31	39	36	58	774
10014950	Eosinophilia	['HAEMA', 'CIRCU']	2406	2398	2500	3075	2421	42005	2406	2398	2500	3075	2421	42005	846	1016	1195	1245	995	19804	27	20	34	17	31	439
10015037	Epilepsy	['NERVO']	2961	2744	2787	3120	4266	38605	2961	2744	2787	3120	4266	38605	1413	1541	1470	1227	1409	20387	128	123	130	97	271	1748
10015090	Epistaxis	['RESPI', 'CIRCU', 'CLSIG']	9898	9674	9335	11815	16044	129804	9898	9674	9335	11815	16044	129804	5331	5143	4938	4026	3476	68319	86	90	73	47	76	854
10015137	Eructation	['DIGEX']	1504	1592	1857	2559	2249	23001	1504	1592	1857	2559	2249	23001	924	938	977	967	800	14671	0	1	1	0	3	17
10015150	Erythema	['INTEX']	31949	40804	47179	58209	56918	435979	31949	40804	47179	58209	56918	435979	12071	21872	23574	17288	10572	171672	202	199	200	175	1590	5459
10015535	Euphoric mood	['NERVO']	710	964	969	960	998	16428	710	964	969	960	998	16428	516	647	663	568	504	11307	4	2	4	7	1	70
10015832	Extrapyramidal disorder	['NERVO']	2766	1874	2233	3625	2387	61799	2766	1874	2233	3625	2387	61799	595	526	560	469	509	30346	25	25	28	19	23	478
10015856	Extrasystoles	['CIRCU']	728	859	727	940	2061	15109	728	859	727	940	2061	15109	424	436	368	300	268	7514	7	4	7	5	17	95
10015915	Eye discharge	['NERVO']	1001	1004	1056	1090	993	10604	1001	1004	1056	1090	993	10604	649	638	658	645	553	7054	1	2	2	4	7	78
10015916	Eye disorder	['NERVO', 'HISTH']	3067	3223	3522	3990	3318	43368	3067	3223	3522	3990	3318	43368	2136	2185	2320	2229	1918	30377	6	11	8	13	43	119
10015926	Eye haemorrhage	['NERVO', 'HISTH', 'CIRCU']	1367	1240	1301	1210	1781	18606	1367	1240	1301	1210	1781	18606	945	807	871	772	755	13199	22	26	17	16	33	194
10015929	Eye infection	['NERVO', 'IMLYM']	894	1027	1117	1155	1115	10738	894	1027	1117	1155	1115	10738	684	732	819	838	722	8296	0	0	1	0	1	5
10015943	Eye inflammation	['NERVO', 'HISTH', 'IMLYM']	746	1007	1094	1364	1555	10599	746	1007	1094	1364	1555	10599	516	683	733	845	654	6259	2	5	2	7	12	43
10015946	Eye irritation	['NERVO']	4724	5752	5755	6029	6776	54665	4724	5752	5755	6029	6776	54665	3299	3224	3540	3507	3171	35692	1	3	2	1	8	20
10015958	Eye pain	['NERVO']	5758	5670	5913	7124	15371	86638	5758	5670	5913	7124	15371	86638	3501	3062	3230	3466	3067	47758	21	10	10	11	59	200
10015967	Eye swelling	['NERVO']	3208	4322	5694	4154	7547	46072	3208	4322	5694	4154	7547	46072	2376	2701	2739	2119	1942	28376	0	2	2	1	23	47
10015993	Eyelid oedema	['NERVO']	3603	2629	3115	5027	4211	53137	3603	2629	3115	5027	4211	53137	869	774	370	291	257	12934	18	14	19	13	94	413
10015995	Eyelid ptosis	['NERVO']	770	896	882	853	1035	12163	770	896	882	853	1035	12163	534	631	627	508	412	8632	11	11	8	9	45	180
10016029	Face oedema	['INTEX']	8096	5974	6238	8565	7491	155171	8096	5974	6238	8565	7491	155171	873	883	962	819	582	43103	47	50	41	17	117	883
10016059	Facial pain	['NERVO']	796	808	838	896	2160	12012	796	808	838	896	2160	12012	500	487	519	455	366	7542	0	2	0	2	15	40
10016062	Facial paralysis	['NERVO']	1522	1635	1583	1528	9195	31456	1522	1635	1583	1528	9195	31456	817	975	960	900	824	15457	44	44	59	27	311	802
10016100	Faeces discoloured	['CLSIG', 'DIGEX']	2278	2469	2665	3574	2588	31687	2278	2469	2665	3574	2588	31687	1315	1322	1370	1329	963	20169	18	24	16	12	29	257
10016173	Fall	['GENER']	26144	29006	27426	26998	25217	336870	26144	29006	27426	26998	25217	336870	21195	22436	21458	20714	17606	280213	370	342	367	322	883	3825
10016256	Fatigue	['NERVO', 'CLSIG']	81678	100474	81443	92146	424776	1233873	81678	100474	81443	92146	424776	1233873	56930	53832	52368	51925	51245	602791	121	121	119	90	256	1260
10016275	Fear	['NERVO']	1501	1820	1534	1874	1859	33565	1501	1820	1534	1874	1859	33565	1198	1184	1113	1215	898	28990	5	1	3	2	6	44
10016284	Febrile convulsion	['NERVO']	1369	1799	1134	1257	1314	17040	1369	1799	1134	1257	1314	17040	44	52	46	44	31	1063	20	20	15	17	19	414
10016288	Febrile neutropenia	['GENER']	7567	7103	7776	6908	7097	81186	7567	7103	7776	6908	7097	81186	3629	3678	4126	4105	4450	48752	835	942	974	832	1085	9321
10016326	Feeling cold	['GENER']	2986	3654	3329	3860	17935	54740	2986	3654	3329	3860	17935	54740	1774	1672	1755	1673	1485	23886	10	16	11	4	233	339
10016330	Feeling drunk	['GENER']	656	753	687	700	1064	10223	656	753	687	700	1064	10223	455	393	395	317	283	6531	0	0	0	0	2	12
10016334	Feeling hot	['RESPI', 'CLSIG']	5837	6940	7741	8836	24198	110146	5837	6940	7741	8836	24198	110146	3146	3448	3364	3185	2773	49138	8	12	9	8	324	524
10016338	Feeling jittery	['GENER']	1620	1614	1315	1280	1358	21412	1620	1614	1315	1280	1358	21412	1172	1102	1080	857	801	17654	0	1	0	0	8	11
10016454	Femur fracture	['SKELE', 'HISTH']	1724	1868	1795	1606	1495	37262	1724	1868	1795	1606	1495	37262	1267	1336	1318	1258	1064	32472	115	99	81	92	108	1045
10016717	Fistula	['SKELE']	827	966	900	863	747	11926	827	966	900	863	747	11926	565	677	682	684	591	9386	11	20	11	8	3	107
10016741	Fixed eruption	['INTEX', 'DIGEX']	1210	1340	1835	1751	1375	20054	1210	1340	1835	1751	1375	20054	142	140	186	137	131	1198	17	22	19	17	16	284
10016750	Flank pain	['NERVO']	1085	918	931	1023	1603	12232	1085	918	931	1023	1603	12232	524	574	583	547	512	8113	0	3	2	2	6	35
10016766	Flatulence	['DIGEX']	5497	6046	6396	7666	6807	86776	5497	6046	6396	7666	6807	86776	3461	3424	3611	3551	2850	55885	1	3	1	4	9	50
10016803	Fluid overload	['METAB']	1328	1187	1202	1003	688	17855	1328	1187	1202	1003	688	17855	1186	1061	1017	781	475	16309
10016807	Fluid retention	['INTEX']	4422	4734	4576	4384	3927	52288	4422	4734	4576	4384	3927	52288	3713	3814	3748	3242	2736	44116	14	9	14	11	18	162
10016825	Flushing	['CIRCU']	16793	13123	19492	33474	23467	244178	16793	13123	19492	33474	23467	244178	4560	5162	5628	4881	4424	93898	32	20	34	26	230	747
10016970	Foot fracture	['SKELE']	1281	1367	1420	1350	1101	18975	1281	1367	1420	1350	1101	18975	1080	1061	1164	1133	882	17009	8	12	9	12	12	101
10017062	Formication	['INTEX', 'CLSIG']	1085	1180	728	856	4544	15315	1085	1180	728	856	4544	15315	530	423	357	298	227	6324	0	0	0	0	1	4
10017076	Fracture	['SKELE']	2242	2437	2547	4092	1659	24990	2242	2437	2547	4092	1659	24990	1276	1564	1647	3419	983	18337	191	183	178	144	196	1376
10017367	Frequent bowel movements	['CLSIG', 'DIGEX']	2877	2916	3010	3182	2799	26166	2877	2916	3010	3182	2799	26166	1705	1676	1907	2009	1707	18246	0	1	4	3	8	33
10017413	Full blood count decreased	['CIRCU']	1773	1628	1662	1420	1797	14578	1773	1628	1662	1420	1797	14578	1694	1454	1429	1299	1686	13497	11	17	10	11	13	87
10017533	Fungal infection	['IMLYM']	2500	2969	3179	3141	2607	34915	2500	2969	3179	3141	2607	34915	1963	2185	2422	2269	1838	27842	18	12	22	25	18	317
10017577	Gait disturbance	['SKELE', 'CLSIG']	16405	19215	17472	18026	18828	229294	16405	19215	17472	18026	18828	229294	12405	13091	12411	11732	9335	173989	101	77	74	52	327	1453
10017581	Gait inability	['GENER']	4384	4576	4538	4627	5304	55885	4384	4576	4538	4627	5304	55885	3667	3604	3518	3431	2937	46035	21	13	15	14	65	308
10017600	Galactorrhoea	['REPRO']	670	561	559	569	430	17310	670	561	559	569	430	17310	251	219	221	166	129	8487	2	1	4	2	2	29
10017626	Gallbladder disorder	['HISTH', 'DIGEX']	923	950	971	916	770	22310	923	950	971	916	770	22310	761	773	798	792	635	20670	15	9	3	1	1	50
10017693	Gamma-glutamyltransferase increased	['DIGEX']	2730	2853	2703	3193	1998	54453	2730	2853	2703	3193	1998	54453	1203	1171	1149	1072	604	29155	70	65	69	50	107	1158
10017758	Gastric cancer	['NEOPL', 'DIGEX']	1449	1647	2170	3095	5030	23138	1449	1647	2170	3095	5030	23138	1109	1331	1831	2892	4842	19563	102	108	87	81	95	1029
10017788	Gastric haemorrhage	['HISTH', 'CIRCU', 'DIGEX']	1393	1132	1196	1216	910	16148	1393	1132	1196	1216	910	16148	838	721	756	667	555	10923	62	55	49	37	26	575
10017822	Gastric ulcer	['DIGEX']	1928	1872	1725	1707	1413	33059	1928	1872	1725	1707	1413	33059	1138	1188	1117	1005	880	20709	120	114	98	82	121	1522
10017826	Gastric ulcer haemorrhage	['CIRCU', 'DIGEX']	692	654	582	531	418	15054	692	654	582	531	418	15054	310	289	240	231	192	7107	99	124	116	57	93	1608
10017853	Gastritis	['IMLYM', 'GRNEC', 'HISTH', 'DIGEX']	4076	3319	3459	3743	3698	59864	4076	3319	3459	3743	3698	59864	1492	1435	1414	1218	1154	29515	12	16	15	10	23	199
10017885	Gastrooesophageal reflux disease	['DIGEX']	5590	5804	6385	7929	6889	85186	5590	5804	6385	7929	6889	85186	3840	3840	4126	3998	3489	65803	11	14	12	10	25	236
10017888	Gastroenteritis	['IMLYM', 'DIGEX']	2168	1846	1924	1808	1534	25662	2168	1846	1924	1808	1534	25662	959	871	912	705	526	14998	63	53	56	37	54	619
10017940	Gastrointestinal carcinoma	['NEOPL', 'DIGEX']	546	631	824	1199	1725	10532	546	631	824	1199	1725	10532	453	546	713	1122	1618	9451	3	3	4	4	2	27
10017944	Gastrointestinal disorder	['GRNEC', 'HISTH', 'DIGEX']	8491	10969	9736	13387	10774	107033	8491	10969	9736	13387	10774	107033	5121	5111	5456	5611	5346	67601	24	39	29	14	60	305
10017955	Gastrointestinal haemorrhage	['CIRCU', 'DIGEX']	8798	6966	6492	5791	4635	146098	8798	6966	6492	5791	4635	146098	5559	4223	3614	2871	2433	96219	442	413	449	298	300	4425
10017999	Gastrointestinal pain	['NERVO', 'DIGEX']	1758	1928	1766	2055	2891	17890	1758	1928	1766	2055	2891	17890	791	767	782	696	573	8414	0	0	2	0	0	10
10018092	Generalised oedema	['CIRCU']	2455	1831	1846	2158	1977	26748	2455	1831	1846	2158	1977	26748	590	556	624	508	431	10384	45	37	28	15	58	721
10018100	Generalised tonic-clonic seizure	['NERVO', 'CLSIG']	1917	2199	1948	1856	2217	52887	1917	2199	1948	1856	2217	52887	1141	1549	1288	1138	1089	32187	28	47	22	19	58	456
10018276	Gingival bleeding	['RESPI', 'CIRCU']	1824	1552	1754	2492	2363	24612	1824	1552	1754	2492	2363	24612	816	720	815	720	600	12881	12	6	15	9	19	172
10018286	Gingival pain	['RESPI']	753	810	756	990	1283	10571	753	810	756	990	1283	10571	410	432	402	428	346	7045	1	0	1	0	5	23
10018292	Gingivitis	['RESPI', 'IMLYM', 'CLSIG']	717	700	642	753	859	14596	717	700	642	753	859	14596	323	326	287	254	251	8772	9	11	9	4	9	117
10018304	Glaucoma	['NERVO']	1524	1564	1655	1660	1416	23637	1524	1564	1655	1660	1416	23637	1145	1147	1128	1246	986	17796	43	57	86	60	75	661
10018358	Glomerular filtration rate decreased	['RENUR']	1223	1310	1321	1466	1160	12220	1223	1310	1321	1466	1160	12220	726	712	788	899	658	7898	16	41	28	44	64	305
10018386	Glossitis	['HISTH', 'IMLYM', 'DIGEX']	429	473	401	521	561	14594	429	473	401	521	561	14594	198	206	192	186	188	7264	5	12	4	2	6	108
10018388	Glossodynia	['DIGEX']	1213	1315	1464	2108	4253	20987	1213	1315	1464	2108	4253	20987	819	838	948	1521	3059	16156	3	4	3	3	6	59
10018484	Glycosylated haemoglobin increased	['CIRCU']	2167	2682	2577	2605	2228	24160	2167	2682	2577	2605	2228	24160	1699	1836	1743	1566	1495	18971	29	16	22	18	38	302
10018627	Gout	['GENER']	1457	1687	1608	1727	2001	21821	1457	1687	1608	1727	2001	21821	1041	1140	1101	1037	953	15196	5	1	2	2	2	70
10018687	Granulocytopenia	['CIRCU']	879	627	1053	1976	1235	23465	879	627	1053	1976	1235	23465	354	351	369	172	147	5463	37	16	8	16	15	798
10018735	Groin pain	['NERVO']	788	948	862	885	1611	11434	788	948	862	885	1611	11434	560	614	555	522	396	8064	6	1	0	1	10	26
10018767	Guillain-barre syndrome	['IMLYM', 'MUSCU']	792	911	816	815	3219	15010	792	911	816	815	3219	15010	259	348	274	270	300	4713	42	46	37	28	217	653
10018800	Gynaecomastia	['REPRO']	3104	1495	1497	1398	1018	44081	3104	1495	1497	1398	1018	44081	2172	701	730	512	350	27827	2	8	12	2	3	90
10018830	Haematemesis	['CIRCU', 'DIGEX']	2522	2456	2554	3096	2448	50186	2522	2456	2554	3096	2448	50186	1340	1480	1549	1419	1168	28230	91	87	91	74	82	949
10018836	Haematochezia	['CIRCU']	5697	6885	6784	7188	7101	66106	5697	6885	6784	7188	7101	66106	3109	3484	3917	4181	3976	42577	149	208	171	148	250	1742
10018838	Haematocrit decreased	['HAEMA', 'CIRCU']	1621	1716	1667	1557	1383	30546	1621	1716	1667	1557	1383	30546	1241	1232	1227	1081	772	25949	4	12	34	15	34	266
10018852	Haematoma	['CIRCU', 'CLSIG']	3577	3710	3291	3972	6864	57207	3577	3710	3291	3972	6864	57207	1758	1706	1553	1347	1113	26329	61	63	43	32	88	624
10018867	Haematuria	['CIRCU', 'RENUR']	4728	4213	4395	5993	4671	75860	4728	4213	4395	5993	4671	75860	2104	2079	2004	1641	1503	40813	88	83	77	49	111	1110
10018870	Blood urine present	['CIRCU', 'RENUR']	1863	1916	1832	1743	1783	21658	1863	1916	1832	1743	1783	21658	1416	1299	1236	1105	910	16543	7	4	3	4	17	97
10018875	Haemodialysis	['RENUR']	526	305	265	227	209	14420	526	305	265	227	209	14420	325	196	218	169	147	13223	6	3	2	1	4	32
10018884	Haemoglobin decreased	['HAEMA', 'CIRCU']	9851	9664	9987	10404	9547	140045	9851	9664	9987	10404	9547	140045	6356	6555	6564	6153	5410	101258	246	222	192	150	196	4820
10018910	Haemolysis	['CIRCU']	938	837	901	829	710	13568	938	837	901	829	710	13568	455	463	572	419	342	8316	36	34	26	22	36	354
10018916	Haemolytic anaemia	['CIRCU']	774	1039	916	1129	830	23030	774	1039	916	1129	830	23030	430	593	491	499	443	12511	46	78	47	31	41	948
10018964	Haemoptysis	['CIRCU', 'CLSIG']	3081	3053	3233	3157	2893	40702	3081	3053	3233	3157	2893	40702	1790	1893	2033	1535	1253	27242	78	61	62	62	79	815
10018985	Haemorrhage intracranial	['CIRCU']	2111	2028	1804	1301	1146	25363	2111	2028	1804	1301	1146	25363	1212	1230	1117	701	569	16386	96	91	67	51	57	757
10019016	Haemorrhagic stroke	['CIRCU']	780	737	657	615	696	16857	780	737	657	615	696	16857	494	382	384	265	243	13345	5	15	5	4	5	72
10019022	Haemorrhoids	['INTEX']	1416	1470	1406	1593	1539	24368	1416	1470	1406	1593	1539	24368	928	935	964	1010	779	19941	8	9	10	7	6	101
10019030	Hair colour changes	['INTEX']	953	1022	791	712	616	15712	953	1022	791	712	616	15712	788	846	598	470	391	13580	1	0	0	1	0	24
10019037	Hair disorder	['INTEX']	584	641	378	244	177	12712	584	641	378	244	177	12712	519	515	288	149	94	11894	0	0	0	0	0	0
10019049	Hair texture abnormal	['INTEX']	1143	1256	850	654	583	15466	1143	1256	850	654	583	15466	1024	953	664	416	376	13110	0	0	0	0	0	5
10019063	Hallucination	['NERVO']	6432	6547	6695	8162	7950	122702	6432	6547	6695	8162	7950	122702	4119	4213	4056	4182	3430	69007	97	72	106	155	217	1972
10019070	Hallucination, auditory	['NERVO']	1263	1267	1355	1435	1327	19255	1263	1267	1355	1435	1327	19255	824	834	812	758	709	13256	37	30	43	77	97	671
10019075	Hallucination, visual	['NERVO']	1706	1888	1988	2428	1999	26388	1706	1888	1988	2428	1999	26388	954	1113	1136	1162	962	15430	49	34	49	50	105	672
10019194	Head discomfort	['NERVO']	2771	2764	3297	5044	7182	31818	2771	2764	3297	5044	7182	31818	1309	1363	1357	1248	1129	12420	10	4	1	9	148	202
10019196	Head injury	['GENER']	2412	2428	2291	2254	2228	31038	2412	2428	2291	2254	2228	31038	1998	1969	1867	1818	1516	26850	15	16	15	8	29	152
10019211	Headache	['GENER']	91015	98054	89514	116077	603827	1638231	91015	98054	89514	116077	603827	1638231	43562	42804	42944	41105	33687	575217	165	132	117	106	1852	3839
10019301	Heart rate decreased	['CIRCU']	2778	3412	3701	4639	4490	39768	2778	3412	3701	4639	4490	39768	1978	2242	2593	3827	2863	31300	15	18	14	20	260	462
10019303	Heart rate increased	['CIRCU']	7376	9332	9003	10207	19500	122026	7376	9332	9003	10207	19500	122026	5413	6200	6012	6616	5700	85635	13	14	18	13	369	593
10019465	Hemiparesis	['MUSCU']	1665	1672	1657	1469	2538	26673	1665	1672	1657	1469	2538	26673	974	1130	1172	866	682	17800	7	16	8	14	58	151
10019468	Hemiplegia	['NERVO']	841	805	792	719	1271	16460	841	805	792	719	1271	16460	508	518	520	433	397	11136	33	54	34	24	162	542
10019641	Hepatic cirrhosis	['DIGEX']	1419	1499	1456	1446	1134	21821	1419	1499	1456	1446	1134	21821	1046	1121	1063	1117	813	17189	39	56	45	42	52	493
10019663	Hepatic failure	['DIGEX']	2530	2473	2518	2294	1971	48040	2530	2473	2518	2294	1971	48040	1753	1675	1738	1529	1301	35789	84	97	119	87	119	1460
10019670	Hepatic function abnormal	['DIGEX']	8571	6262	10207	15632	9885	163603	8571	6262	10207	15632	9885	163603	1925	2081	2276	2139	1988	59260	1063	1104	1069	820	988	18846
10019708	Hepatic steatosis	['DIGEX']	1332	1423	1435	1615	1262	25365	1332	1423	1435	1615	1262	25365	954	1004	1026	1107	728	20158	5	11	12	6	27	178
10019717	Hepatitis	['HISTH', 'DIGEX']	3085	3357	3492	4278	3054	88436	3085	3357	3492	4278	3054	88436	1413	1530	1627	1868	1119	41553	31	43	55	54	84	596
10019727	Hepatitis acute	['DIGEX']	728	775	662	829	555	11318	728	775	662	829	555	11318	357	406	348	375	235	5560	39	37	44	35	33	1020
10019744	Hepatitis c	['DIGEX']	879	1102	843	910	445	14453	879	1102	843	910	445	14453	490	612	506	710	323	10737	21	25	26	7	17	256
10019754	Hepatitis cholestatic	['DIGEX']	552	700	462	748	449	19314	552	700	462	748	449	19314	284	398	260	361	225	6016	1	0	7	1	1	67
10019837	Hepatocellular injury	['DIGEX']	2486	3299	3395	4839	3379	45132	2486	3299	3395	4839	3379	45132	1354	1838	1899	1972	1530	24929	3	1	2	6	3	188
10019842	Hepatomegaly	['DIGEX']	725	795	767	718	632	18057	725	795	767	718	632	18057	545	564	527	443	360	13909	3	1	5	6	4	70
10019851	Hepatotoxicity	['DIGEX']	2107	2436	2604	2788	2660	26331	2107	2436	2604	2788	2660	26331	1098	1536	1736	1600	1617	17372	19	11	12	50	22	179
10019909	Hernia	['GENER']	1484	1534	1596	1624	1373	18144	1484	1534	1596	1624	1373	18144	1244	1247	1324	1384	1126	15850	6	2	3	7	12	60
10019948	Herpes simplex	['IMLYM']	466	475	536	589	1067	11215	466	475	536	589	1067	11215	274	284	335	319	237	7772	4	6	4	4	12	84
10019974	Herpes zoster	['IMLYM']	6179	7098	8140	9088	25063	94534	6179	7098	8140	9088	25063	94534	3830	3938	4200	4436	3368	48511	180	187	206	154	312	2528
10020028	Hiatus hernia	['RESPI', 'DIGEX']	695	772	729	697	638	16096	695	772	729	697	638	16096	593	617	582	555	468	14751	0	3	2	1	5	42
10020039	Hiccups	['RESPI']	2342	1702	2156	3782	2050	22487	2342	1702	2156	3782	2050	22487	434	475	447	422	440	7491	11	10	12	2	13	143
10020100	Hip fracture	['SKELE']	2295	2261	2290	2301	2073	29842	2295	2261	2290	2301	2073	29842	1896	1914	1934	1999	1778	26522	11	7	4	4	6	55
10020466	Hunger	['METAB']	800	886	847	1019	1175	10288	800	886	847	1019	1175	10288	644	600	551	540	490	7962	0	1	1	0	4	8
10020568	Hyperaesthesia	['NERVO']	970	991	824	968	2445	15819	970	991	824	968	2445	15819	597	507	403	414	382	8630	5	2	2	1	11	40
10020578	Hyperbilirubinaemia	['METAB', 'CIRCU']	1465	1178	1124	1405	1018	30546	1465	1178	1124	1405	1018	30546	645	616	620	655	454	15929	30	49	47	38	31	681
10020583	Hypercalcaemia	['METAB']	1276	1341	1564	1354	1180	18725	1276	1341	1564	1354	1180	18725	689	711	861	812	722	11765	173	172	224	99	106	1603
10020603	Hypercholesterolaemia	['METAB', 'CIRCU']	763	632	688	888	744	20870	763	632	688	888	744	20870	259	279	311	372	299	13766	0	2	16	6	18	91
10020635	Hyperglycaemia	['METAB']	4282	4890	5305	6651	7374	90185	4282	4890	5305	6651	7374	90185	1652	1761	2153	2046	1858	51620	147	115	86	92	154	1991
10020642	Hyperhidrosis	['GENER']	24368	20731	21901	34318	48086	321997	24368	20731	21901	34318	48086	321997	8795	7622	7289	6809	5807	129089	42	34	30	16	371	763
10020646	Hyperkalaemia	['METAB']	4175	4483	3928	3846	3850	60918	4175	4483	3928	3846	3850	60918	2086	2537	2243	1787	1379	35124	261	216	212	208	340	3324
10020651	Hyperkinesia	['NERVO']	457	625	454	632	493	10324	457	625	454	632	493	10324	255	228	180	177	118	1763	1	1	2	0	3	34
10020737	Hyperprolactinaemia	['ENDOC']	415	402	447	581	496	10160	415	402	447	581	496	10160	196	170	195	219	176	5245	5	4	4	24	33	148
10020741	Hyperpyrexia	['GENER']	4612	2019	4251	11454	7809	52645	4612	2019	4251	11454	7809	52645	211	235	232	229	246	3407	2	0	2	5	32	47
10020751	Hypersensitivity	['CLSIG', 'IMLYM']	21705	24133	27208	31508	34978	333244	21705	24133	27208	31508	34978	333244	11034	13113	15189	14789	12065	173916	110	103	145	110	542	2011
10020765	Hypersomnia	['NERVO']	2514	2707	2729	2925	3514	31255	2514	2707	2729	2925	3514	31255	1791	1733	1929	1932	1535	22876	10	7	9	2	5	85
10020772	Hypertension	['CIRCU']	18631	20137	19308	22952	34881	309597	18631	20137	19308	22952	34881	309597	11225	11586	11999	12842	11744	200066	554	296	221	157	614	3378
10020802	Hypertensive crisis	['NEOPL', 'CIRCU']	1137	1186	1227	1331	2307	16368	1137	1186	1227	1331	2307	16368	706	842	842	524	440	9853	6	5	7	4	5	46
10020843	Hyperthermia	['GENER']	1224	1251	946	1100	1457	13834	1224	1251	946	1100	1457	13834	488	553	430	383	299	6250	37	34	19	2	68	522
10020850	Hyperthyroidism	['ENDOC']	1660	2037	1945	1820	2078	23616	1660	2037	1945	1820	2078	23616	898	886	818	737	642	11618	136	258	152	134	248	1444
10020852	Hypertonia	['CLSIG', 'MUSCU']	571	564	608	977	619	33787	571	564	608	977	619	33787	197	275	186	184	148	17659	2	1	3	0	7	33
10020869	Hypertriglyceridaemia	['METAB', 'CIRCU']	733	649	630	744	855	11792	733	649	630	744	855	11792	367	302	303	335	277	6925	23	16	36	26	62	272
10020903	Hyperuricaemia	['METAB', 'CIRCU']	758	613	939	1676	1209	12127	758	613	939	1676	1209	12127	193	251	268	228	121	5059	19	16	12	12	14	457
10020910	Hyperventilation	['RESPI', 'CLSIG']	630	610	636	690	1509	16023	630	610	636	690	1509	16023	268	338	340	284	232	8541	26	20	24	9	299	549
10020937	Hypoaesthesia	['NERVO', 'INTEX']	17554	16464	19739	26652	47412	266878	17554	16464	19739	26652	47412	266878	9063	9199	9523	8483	7563	139354	113	96	82	93	1204	2690
10020947	Hypocalcaemia	['METAB']	1896	1946	2165	1816	1670	25590	1896	1946	2165	1816	1670	25590	1050	1241	1390	999	811	16436	94	83	80	61	44	1052
10020993	Hypoglycaemia	['METAB', 'CIRCU']	8577	9315	8645	9676	7205	121519	8577	9315	8645	9676	7205	121519	2739	2860	2674	2289	2074	55561	406	432	374	278	287	6513
10021015	Hypokalaemia	['METAB', 'CIRCU']	8328	7351	7488	8593	9045	97807	8328	7351	7488	8593	9045	97807	2605	3003	2759	2390	2256	45793	287	289	245	275	332	3333
10021021	Hypokinesia	['NERVO']	1604	1790	1717	1970	2428	25457	1604	1790	1717	1970	2428	25457	1085	1093	1159	997	837	13823	3	4	6	1	25	76
10021027	Hypomagnesaemia	['METAB']	1298	1282	1316	1240	1349	15105	1298	1282	1316	1240	1349	15105	789	831	849	726	734	9980	48	53	59	52	57	488
10021036	Hyponatraemia	['METAB', 'RENUR']	6420	6861	6500	7140	5719	104514	6420	6861	6500	7140	5719	104514	3166	3761	3549	3181	2609	55813	296	275	238	238	277	3465
10021097	Hypotension	['CIRCU']	24991	23170	23331	28930	30115	361801	24991	23170	23331	28930	30115	361801	11418	12483	12438	12096	11654	200166	137	132	162	156	480	2289
10021113	Hypothermia	['GENER']	1227	1049	997	1085	1397	17112	1227	1049	997	1085	1397	17112	698	606	533	563	407	9773	35	50	31	26	32	496
10021114	Hypothyroidism	['ENDOC']	2473	2839	3191	3978	4040	41541	2473	2839	3191	3978	4040	41541	1497	1545	1614	1683	1683	26444	101	161	281	518	699	2284
10021118	Hypotonia	['NERVO', 'MUSCU']	2102	4068	2572	2753	3581	38490	2102	4068	2572	2753	3581	38490	536	580	461	456	389	11415	4	10	3	0	6	85
10021126	Hypotrichosis	['INTEX']	24	29	25	28	22	12251	24	29	25	28	22	12251	17	15	13	11	5	704
10021143	Hypoxia	['RESPI']	2413	2908	2864	3135	3835	46785	2413	2908	2864	3135	3835	46785	1771	2194	2131	2384	2431	35063	83	105	97	71	151	1196
10021328	Ileus	['DIGEX']	1404	1303	1295	1144	937	17782	1404	1303	1295	1144	937	17782	614	675	633	555	480	10225	194	193	176	153	164	2103
10021333	Ileus paralytic	['DIGEX']	500	408	435	366	327	10559	500	408	435	366	327	10559	244	204	193	194	168	7321	57	63	59	35	55	823
10021425	Immune system disorder	['IMLYM']	993	1155	1230	1418	1284	13390	993	1155	1230	1418	1284	13390	789	845	910	1031	682	10580	8	1	1	4	18	43
10021519	Impaired healing	['GENER']	2241	2267	2214	2272	2607	35682	2241	2267	2214	2272	2607	35682	1697	1582	1536	1582	2078	29364	24	23	25	13	25	345
10021639	Incontinence	['RENUR']	788	892	855	878	1081	12035	788	892	855	878	1081	12035	610	628	614	541	507	9269	3	8	6	3	32	108
10021654	Increased appetite	['GENER']	1897	1885	1765	2044	1805	25741	1897	1885	1765	2044	1805	25741	979	1034	997	923	774	16340	6	1	8	6	5	58
10021789	Infection	['CLSIG', 'IMLYM']	12674	15570	16422	16436	14244	172196	12674	15570	16422	16436	14244	172196	8898	9456	10895	10216	9090	122254	163	165	200	129	180	2247
10021972	Inflammatory bowel disease	['IMLYM', 'DIGEX']	342	426	449	499	473	11244	342	426	449	499	473	11244	261	285	319	347	298	10316	2	8	6	6	6	34
10022000	Influenza	['IMLYM']	10941	16070	14419	12630	30336	133323	10941	16070	14419	12630	30336	133323	8562	10408	9360	7288	2816	80047	42	69	59	30	17	444
10022004	Influenza like illness	['IMLYM']	8421	12988	11502	12722	72770	203041	8421	12988	11502	12722	72770	203041	5314	5643	4875	3616	2780	83478	5	5	3	2	7	46
10022035	Initial insomnia	['GENER']	860	1076	767	1023	1211	10155	860	1076	767	1023	1211	10155	559	596	441	466	409	7035	2	1	3	0	13	28
10022066	Injection site haematoma	['INTEX', 'CIRCU']	513	1783	1331	1661	7447	28052	513	1783	1331	1661	7447	28052	170	191	194	172	140	14526	3	4	3	1	2	39
10022071	Injection site hypersensitivity	['IMLYM']	311	502	484	551	907	17077	311	502	484	551	907	17077	186	165	196	174	150	7266	0	1	0	1	0	13
10022078	Injection site inflammation	['INTEX', 'IMLYM']	1941	2095	2176	2632	35003	83365	1941	2095	2176	2632	35003	83365	210	243	308	277	282	8024	2	0	0	3	0	16
10022116	Injury	['CLSIG', 'IMLYM']	3217	2590	2559	4101	3886	91974	3217	2590	2559	4101	3886	91974	2921	2256	2208	3486	3228	88085	24	21	14	10	26	159
10022437	Insomnia	['NERVO']	32627	34800	26345	32956	43090	401861	32627	34800	26345	32956	43090	401861	19476	15906	15263	15347	12882	248710	60	50	65	53	136	874
10022524	Intentional self-injury	['NERVO']	1851	3256	3730	2347	1139	25028	1851	3256	3730	2347	1139	25028	1355	2916	2150	922	749	18634	13	18	26	27	20	260
10022595	International normalised ratio increased	['CIRCU']	3861	2907	2721	3719	3315	58950	3861	2907	2721	3719	3315	58950	1320	1335	1158	1120	625	34120	76	48	57	41	65	770
10022611	Interstitial lung disease	['RESPI']	8319	9396	10886	6455	6037	98559	8319	9396	10886	6455	6037	98559	2645	2976	3268	3159	2431	38811	2571	2648	2863	2115	2576	32324
10022687	Intestinal obstruction	['DIGEX']	3478	3541	3329	3066	2628	41226	3478	3541	3329	3066	2628	41226	2453	2504	2498	2539	1998	31044	101	118	93	71	104	1315
10022694	Intestinal perforation	['HISTH', 'DIGEX']	1093	1055	1032	938	795	14496	1093	1055	1032	938	795	14496	733	696	707	627	535	10083	66	63	44	75	58	717
10022806	Intraocular pressure increased	['NERVO']	1388	1268	1424	1594	1299	16371	1388	1268	1424	1594	1299	16371	943	740	843	877	625	11269	8	17	25	26	24	393
10022972	Iron deficiency anaemia	['METAB', 'CIRCU']	882	878	824	829	610	16697	882	878	824	829	610	16697	595	564	510	428	300	13589	21	28	21	13	20	275
10022998	Irritability	['NERVO', 'CLSIG']	9243	10656	5858	7742	7473	99321	9243	10656	5858	7742	7473	99321	5558	3197	3077	2787	2305	53748	31	40	44	16	40	469
10023003	Irritable bowel syndrome	['DIGEX']	1078	1091	1151	1435	2160	19201	1078	1091	1151	1435	2160	19201	850	804	861	1101	1630	16735	0	2	2	1	4	24
10023126	Jaundice	['INTEX']	3076	3221	2989	3019	2350	78895	3076	3221	2989	3019	2350	78895	1400	1513	1444	1123	953	40496	94	105	83	60	67	2018
10023129	Jaundice cholestatic	['DIGEX']	277	347	372	374	281	11996	277	347	372	374	281	11996	155	195	202	195	140	8069	14	18	14	13	20	216
10023204	Joint dislocation	['SKELE']	737	796	788	840	663	10605	737	796	788	840	663	10605	585	617	612	689	455	9058	9	9	5	9	11	72
10023230	Joint stiffness	['SKELE']	2311	2577	2484	2797	3304	30736	2311	2577	2484	2797	3304	30736	1746	1708	1748	1999	1259	22455	1	1	2	1	6	31
10023232	Joint swelling	['SKELE', 'IMLYM', 'INTEX']	8995	10229	11061	13203	15710	115009	8995	10229	11061	13203	15710	115009	7191	7210	8138	10470	9788	90898	15	8	2	5	44	164
10023424	Kidney infection	['IMLYM', 'RENUR']	1647	1982	2052	2040	1703	19261	1647	1982	2052	2040	1703	19261	1253	1449	1565	1580	1244	15706	0	1	1	3	0	11
10023644	Lacrimation increased	['NERVO', 'CLSIG']	2833	3129	3512	3552	4446	33623	2833	3129	3512	3552	4446	33623	1860	1891	2035	1811	1605	21035	6	3	2	6	31	84
10023676	Lactic acidosis	['METAB']	2511	3423	2845	3105	2453	36232	2511	3423	2845	3105	2453	36232	1703	2577	2009	1930	1625	24812	108	125	153	161	148	1142
10023804	Large intestine perforation	['DIGEX']	769	819	776	606	617	10162	769	819	776	606	617	10162	402	399	384	391	401	6372	153	153	148	104	125	1743
10023845	Laryngeal oedema	['RESPI', 'HISTH']	1509	1072	1534	2689	1962	25835	1509	1072	1534	2689	1962	25835	318	385	334	247	228	8263	28	23	29	10	64	664
10023874	Laryngitis	['RESPI', 'IMLYM']	957	992	987	920	830	12929	957	992	987	920	830	12929	694	674	680	553	399	9305	2	2	3	2	0	19
10023891	Laryngospasm	['RESPI', 'MUSCU']	393	281	399	563	440	13719	393	281	399	563	440	13719	137	156	194	122	67	6811	3	3	0	2	5	55
10024264	Lethargy	['NERVO']	5343	6343	5942	5577	30914	105058	5343	6343	5942	5577	30914	105058	3792	3283	3268	3099	2532	51676	3	1	2	4	5	31
10024288	Leukaemia	['SKELE']	672	743	874	932	866	10283	672	743	874	932	866	10283	524	586	698	792	707	8236	15	25	23	20	30	245
10024378	Leukocytosis	['CIRCU']	1568	1680	1736	2321	2331	40982	1568	1680	1736	2321	2331	40982	878	1013	946	851	862	25206	2	5	6	5	10	82
10024384	Leukopenia	['CIRCU']	12525	9691	10595	15070	9602	170991	12525	9691	10595	15070	9602	170991	2970	3068	3689	3023	2261	70349	190	204	177	184	163	4450
10024419	Libido decreased	['NERVO']	1420	1591	1073	1584	1207	27618	1420	1591	1073	1584	1207	27618	668	474	478	503	425	15665	1	0	0	2	1	15
10024453	Ligament sprain	['SKELE', 'INTEX']	740	901	954	891	719	11039	740	901	954	891	719	11039	648	712	727	685	469	9750	4	2	1	1	0	16
10024558	Lip oedema	['RESPI']	1059	1031	1045	1942	1938	15171	1059	1031	1045	1942	1938	15171	295	332	297	205	207	3040	6	3	4	1	26	103
10024570	Lip swelling	['RESPI']	4355	4881	5871	6341	9893	61184	4355	4881	5871	6341	9893	61184	2059	2151	2115	1754	1700	24714	16	7	8	17	92	275
10024574	Lipase increased	['CIRCU', 'CLCHE']	699	730	719	832	740	13386	699	730	719	832	740	13386	437	406	395	378	353	8744	15	25	20	16	20	258
10024642	Listless	['NERVO']	1214	1329	1198	1475	1660	11969	1214	1329	1198	1475	1660	11969	176	251	177	167	150	3024	6	3	3	2	11	70
10024670	Liver disorder	['HISTH', 'DIGEX']	4116	4291	4800	3980	3544	63022	4116	4291	4800	3980	3544	63022	2469	2588	2769	2578	2113	40540	499	435	528	378	457	11095
10024769	Local reaction	['GENER']	997	520	621	1387	5070	13604	997	520	621	1387	5070	13604	30	38	50	41	70	584	0	0	0	0	1	6
10024774	Localised infection	['IMLYM']	1971	2322	2478	2720	2157	24238	1971	2322	2478	2720	2157	24238	1507	1580	1800	2049	1450	19372	1	1	10	7	7	45
10024855	Loss of consciousness	['NERVO', 'CLSIG']	11784	11683	11688	12381	17047	173976	11784	11683	11688	12381	17047	173976	7341	7744	7525	6926	5826	116326	466	344	364	285	1243	6328
10024870	Loss of libido	['NERVO']	1777	2002	846	1299	960	12707	1777	2002	846	1299	960	12707	672	376	316	380	304	6827
10024968	Lower respiratory tract infection	['RESPI', 'IMLYM']	7724	8803	9791	9806	6229	68756	7724	8803	9791	9806	6229	68756	3215	3396	3907	3666	3053	33408	2	2	6	2	2	21
10025082	Lung disorder	['RESPI', 'HISTH']	4113	4667	4924	4647	4212	59594	4113	4667	4924	4647	4212	59594	3013	3194	3393	3447	2705	47514	230	203	240	189	194	2278
10025188	Lymphadenitis	['IMLYM']	1106	676	548	641	2243	11593	1106	676	548	641	2243	11593	147	137	159	151	99	2137	22	22	12	19	30	234
10025197	Lymphadenopathy	['HISTH', 'IMLYM']	3669	4962	4349	4889	66800	132674	3669	4962	4349	4889	66800	132674	1999	2164	2248	2054	1771	36027	21	22	21	11	138	546
10025256	Lymphocyte count decreased	['HAEMA', 'CIRCU', 'IMLYM']	2378	2774	3433	3395	2623	26255	2378	2774	3433	3395	2623	26255	1459	1462	1639	1509	1085	15447	121	126	175	141	291	1882
10025310	Lymphoma	['NEOPL', 'IMLYM']	1347	1439	1485	1388	1470	19360	1347	1439	1485	1388	1470	19360	840	919	983	1078	1041	14296	134	122	103	101	119	1399
10025327	Lymphopenia	['CIRCU', 'IMLYM']	1795	2204	2280	3142	2937	22286	1795	2204	2280	3142	2937	22286	866	904	924	1070	841	11190	41	57	55	25	51	373
10025409	Macular degeneration	['NERVO']	666	730	757	875	1125	11299	666	730	757	875	1125	11299	581	615	649	720	983	9815	2	5	3	8	3	45
10025482	Malaise	['GENER']	48710	59086	56977	56682	235596	795870	48710	59086	56977	56682	235596	795870	34177	34572	35129	28521	20159	384213	411	383	358	296	2062	6526
10026749	Mania	['NERVO']	1152	1133	1172	1134	921	25022	1152	1133	1172	1134	921	25022	812	817	815	678	583	17368	38	17	22	30	31	499
10026865	Mass	['GENER']	1227	1372	1575	1435	1524	15878	1227	1372	1575	1435	1524	15878	923	1030	1209	1064	819	12792	6	2	3	3	8	55
10026923	Maternal drugs affecting foetus	['REPRO']	177	104	92	71	74	25883	177	104	92	71	74	25883	145	93	88	66	66	25705	0	1	0	0	0	2
10027141	Melaena	['CIRCU']	3517	3422	3227	4050	2397	61042	3517	3422	3227	4050	2397	61042	1415	1527	1477	1199	1064	25894	273	254	273	184	216	2743
10027175	Memory impairment	['NERVO']	12317	13344	11458	12249	12556	136671	12317	13344	11458	12249	12556	136671	10293	9884	9266	9038	7748	112283	36	23	25	44	42	420
10027199	Meningitis	['NERVO']	665	736	819	689	723	13884	665	736	819	689	723	13884	363	421	443	397	309	7968	41	42	73	62	83	535
10027295	Menometrorrhagia	['REPRO']	183	185	182	229	657	24534	183	185	182	229	657	24534	96	87	101	74	55	23045	0	0	0	0	0	2
10027313	Menorrhagia	['REPRO']	2655	2665	2468	2478	17802	56132	2655	2665	2468	2478	17802	56132	1506	1385	1356	1012	118	25918
10027327	Menstrual disorder	['REPRO']	1115	1146	974	1167	18453	36174	1115	1146	974	1167	18453	36174	542	506	504	407	339	10551	7	6	6	0	7	76
10027336	Menstruation delayed	['REPRO']	1181	1008	1137	1134	13221	23852	1181	1008	1137	1134	13221	23852	770	620	783	549	321	8698	0	0	0	0	2	10
10027339	Menstruation irregular	['REPRO']	1772	1795	1436	1600	12776	42830	1772	1795	1436	1600	12776	42830	904	769	818	720	492	24182	11	5	4	3	7	91
10027374	Mental impairment	['NERVO']	2341	2055	2101	2807	2512	32166	2341	2055	2101	2807	2512	32166	1415	1368	1315	1532	1269	23185	37	23	20	25	70	399
10027417	Metabolic acidosis	['METAB']	1998	2506	2438	2373	2368	31572	1998	2506	2438	2373	2368	31572	1501	1980	1894	1614	1734	25220	26	29	24	29	58	469
10027452	Metastases to bone	['SKELE', 'NEOPL']	1370	1314	1491	1433	1399	16599	1370	1314	1491	1433	1399	16599	866	864	966	903	838	12563	47	56	58	40	70	403
10027457	Metastases to liver	['NEOPL', 'DIGEX']	1470	1575	1777	1615	1429	19976	1470	1575	1777	1615	1429	19976	954	1001	1090	1026	839	14973	47	61	89	45	80	546
10027458	Metastases to lung	['RESPI', 'NEOPL']	1056	1075	1142	965	895	12489	1056	1075	1142	965	895	12489	651	693	687	592	531	9407	38	59	58	24	53	333
10027514	Metrorrhagia	['REPRO']	1964	2156	1976	2356	11751	56165	1964	2156	1976	2356	11751	56165	679	716	828	680	440	22891	57	41	49	28	55	444
10027566	Micturition urgency	['RENUR']	1114	1250	1268	1460	1652	15585	1114	1250	1268	1460	1652	15585	732	703	650	530	594	10287	0	0	1	0	4	14
10027590	Middle insomnia	['GENER']	1535	1788	1543	1710	1652	17751	1535	1788	1543	1710	1652	17751	1111	969	940	1086	852	13637	0	1	4	1	5	25
10027599	Migraine	['NERVO']	7732	9618	8308	9163	25038	116349	7732	9618	8308	9163	25038	116349	5407	5121	5642	5563	4485	70686	1	6	2	0	23	59
10027646	Miosis	['NERVO', 'CLSIG']	622	752	711	924	685	10227	622	752	711	924	685	10227	382	477	407	491	384	6378	2	4	3	2	1	58
10027727	Mitral valve incompetence	['CIRCU']	606	1116	1409	1041	686	19967	606	1116	1409	1041	686	19967	418	477	527	450	358	15385	7	17	10	11	40	163
10027940	Mood altered	['NERVO']	2563	3363	2559	2763	2381	30945	2563	3363	2559	2763	2381	30945	1838	1616	1659	1372	1178	22132	11	7	18	10	14	179
10027951	Mood swings	['NERVO']	2905	3873	2579	3176	2800	40900	2905	3873	2579	3176	2800	40900	2043	1765	1654	1541	1253	29263	0	1	2	2	2	17
10028024	Mouth haemorrhage	['RESPI', 'GRNEC', 'CIRCU']	723	729	787	899	1005	10541	723	729	787	899	1005	10541	441	446	466	399	337	6794	25	24	14	11	38	252
10028034	Mouth ulceration	['RESPI', 'HISTH', 'DIGEX']	3142	2952	3468	4153	4353	50641	3142	2952	3468	4153	4353	50641	1207	1286	1423	1403	1053	21976	16	15	12	11	11	183
10028035	Movement disorder	['NERVO']	2191	2495	2764	2868	3890	37861	2191	2495	2764	2868	3890	37861	1554	1693	1947	1895	1449	29193	31	19	26	22	214	468
10028116	Mucosal inflammation	['IMLYM']	3554	3094	2778	3364	2814	37481	3554	3094	2778	3364	2814	37481	1671	1752	1582	1527	1270	22349	19	27	17	11	8	204
10028200	Multiple fractures	['SKELE']	1222	1337	1558	1892	1063	18093	1222	1337	1558	1892	1063	18093	1146	1282	1459	1805	995	17394	3	5	2	0	4	43
10028289	Muscle atrophy	['MUSCU']	863	940	888	903	904	14640	863	940	888	903	904	14640	611	626	606	553	461	11061	3	4	2	6	12	67
10028293	Muscle contractions involuntary	['CLSIG', 'MUSCU']	1300	435	449	615	953	11881	1300	435	449	615	953	11881	164	193	199	154	125	3569	0	0	0	0	2	9
10028300	Muscle disorder	['MUSCU']	654	739	633	679	600	11029	654	739	633	679	600	11029	496	475	425	380	293	8776	1	2	0	0	11	39
10028330	Muscle rigidity	['CLSIG', 'MUSCU']	1483	1413	1534	1933	1795	20945	1483	1413	1534	1933	1795	20945	762	793	876	695	595	12477	8	15	13	8	16	159
10028334	Muscle spasms	['CLSIG', 'MUSCU']	19821	25103	17489	18572	26952	240460	19821	25103	17489	18572	26952	240460	13903	11859	11319	9365	8959	159271	25	14	13	14	88	394
10028335	Muscle spasticity	['MUSCU']	819	979	987	1281	1205	11594	819	979	987	1281	1205	11594	489	643	590	615	715	8180	0	2	2	0	2	15
10028347	Muscle twitching	['MUSCU']	1841	2074	1996	2025	4624	40876	1841	2074	1996	2025	4624	40876	1237	1345	1285	1067	1014	25023	0	2	2	2	23	60
10028372	Muscular weakness	['CLSIG', 'MUSCU']	11924	11663	11610	11673	19552	159450	11924	11663	11610	11673	19552	159450	7072	7094	6921	5848	4933	96447	116	77	89	70	567	1871
10028391	Musculoskeletal pain	['NERVO', 'MUSCU']	7539	7357	6808	6668	19964	95602	7539	7357	6808	6668	19964	95602	4549	4254	3991	3164	969	53333	3	11	4	0	29	86
10028411	Myalgia	['MUSCU']	28396	31767	24890	30075	316185	648521	28396	31767	24890	30075	316185	648521	12308	10899	10069	8547	7219	166171	78	58	50	40	401	1316
10028424	Myasthenic syndrome	['NERVO']	90	102	101	99	108	10286	90	102	101	99	108	10286	36	61	70	44	55	8311	1	1	0	2	7	17
10028521	Mydriasis	['NERVO', 'CLSIG']	1050	1148	1303	1290	1207	21942	1050	1148	1303	1290	1207	21942	618	730	829	612	579	13950	1	3	7	3	16	70
10028533	Myelodysplastic syndrome	['SKELE', 'NEOPL']	1203	1133	1177	1050	895	16159	1203	1133	1177	1050	895	16159	851	761	757	747	575	12302	75	94	112	86	123	1165
10028596	Myocardial infarction	['CIRCU']	8249	7902	8150	8453	9890	238701	8249	7902	8150	8453	9890	238701	6040	5780	6099	6297	5510	200298	173	160	146	127	335	1940
10028600	Myocardial ischaemia	['CIRCU']	655	680	679	633	660	18764	655	680	679	633	660	18764	431	420	432	353	277	14951	18	28	23	30	70	318
10028606	Myocarditis	['CIRCU']	963	1384	1679	1492	8211	21699	963	1384	1679	1492	8211	21699	539	753	828	727	848	8026	44	61	100	99	688	1124
10028622	Myoclonus	['NERVO']	1363	1174	1171	1129	1301	17208	1363	1174	1171	1129	1301	17208	609	697	767	643	646	9409	18	23	20	12	25	358
10028641	Myopathy	['MUSCU']	937	954	891	851	812	19550	937	954	891	851	812	19550	411	542	528	407	411	11469	11	16	25	8	20	309
10028653	Myositis	['INTEX', 'IMLYM', 'MUSCU']	695	880	960	959	1274	15586	695	880	960	959	1274	15586	393	508	498	533	463	9361	39	64	90	48	93	445
10028694	Nail disorder	['INTEX']	1350	870	797	915	769	15498	1350	870	797	915	769	15498	573	481	494	505	386	9174	3	4	5	2	2	49
10028735	Nasal congestion	['RESPI', 'HISTH']	6025	5717	6127	6374	9598	66325	6025	5717	6127	6374	9598	66325	3607	3663	3837	3629	2963	42649	6	8	6	6	52	132
10028810	Nasopharyngitis	['GENER', 'CLSIG']	17997	24723	24677	21389	25192	201507	17997	24723	24677	21389	25192	201507	11739	14579	14553	10757	7827	136335	58	51	41	14	60	484
10028813	Nausea	['DIGEX']	187068	141526	153367	218479	343141	1904318	187068	141526	153367	218479	343141	1904318	49881	50586	51121	48581	42034	690395	494	441	411	310	2246	8051
10028836	Neck pain	['NERVO']	4915	5759	5488	5836	17740	79740	4915	5759	5488	5836	17740	79740	3513	3609	3628	3588	2713	49824	16	8	9	6	126	251
10028980	Neoplasm	['NEOPL']	996	925	944	951	943	16241	996	925	944	951	943	16241	695	693	682	744	763	11359	3	5	11	5	12	63
10029148	Nephrolithiasis	['HISTH', 'RENUR']	3096	3695	4016	3803	3245	46823	3096	3695	4016	3803	3245	46823	2440	2951	3354	3241	2587	38540	28	23	17	12	29	224
10029151	Nephropathy	['RENUR']	741	1019	1231	999	621	10848	741	1019	1231	999	621	10848	563	823	1040	732	468	8954	24	12	15	16	19	199
10029155	Nephropathy toxic	['RENUR']	921	1248	1174	1290	1226	13858	921	1248	1174	1290	1226	13858	528	675	685	698	688	8250	12	36	63	44	64	464
10029164	Nephrotic syndrome	['RENUR']	779	950	926	622	858	13530	779	950	926	622	858	13530	364	448	430	336	363	7597	134	165	160	99	160	1600
10029202	Nervous system disorder	['NERVO', 'HISTH']	1526	2452	1824	1824	2174	40572	1526	2452	1824	1824	2174	40572	1102	1145	1217	1176	900	33216	26	26	17	19	32	369
10029216	Nervousness	['NERVO']	5093	6309	4783	6166	8655	109064	5093	6309	4783	6166	8655	109064	3421	3161	2863	2939	2258	68034	2	2	0	1	20	40
10029223	Neuralgia	['NERVO']	2152	2537	2547	2917	7517	33164	2152	2537	2547	2917	7517	33164	1466	1645	1629	1588	1395	19453	8	6	12	5	36	118
10029282	Neuroleptic malignant syndrome	['NERVO', 'MUSCU']	1385	1267	1329	1054	983	24987	1385	1267	1329	1054	983	24987	721	581	621	551	500	13103	206	231	232	164	204	3452
10029331	Neuropathy peripheral	['NERVO']	9615	9023	8734	10648	11015	125279	9615	9023	8734	10648	11015	125279	5112	5734	5661	6873	6348	82004	177	260	325	323	851	3064
10029350	Neurotoxicity	['NERVO']	1235	1565	2000	2209	1710	16319	1235	1565	2000	2209	1710	16319	812	1231	1572	1496	1266	12536	11	12	19	16	16	122
10029354	Neutropenia	['CIRCU']	26414	18486	19179	22276	19630	219775	26414	18486	19179	22276	19630	219775	7148	7779	8726	8768	9508	101380	751	873	847	769	819	10786
10029366	Neutrophil count decreased	['HAEMA', 'CIRCU', 'IMLYM']	6773	8881	10476	13363	11385	88748	6773	8881	10476	13363	11385	88748	2089	2307	2676	2756	2860	30368	838	1450	1048	825	1174	14559
10029368	Neutrophil count increased	['HAEMO', 'CIRCU', 'IMLYM']	974	1140	1394	1214	1279	16258	974	1140	1394	1214	1279	16258	594	656	616	618	423	9863	2	7	11	8	41	137
10029410	Night sweats	['INTEX']	2861	3147	3072	3980	7513	40554	2861	3147	3072	3980	7513	40554	1955	1794	1926	2066	1715	25686	2	2	1	0	9	23
10029412	Nightmare	['NERVO']	3246	3696	3364	3581	3749	53275	3246	3696	3364	3581	3749	53275	2072	2043	1854	1658	1305	29647	5	5	7	8	9	98
10029446	Nocturia	['RENUR']	1237	1389	1383	1555	1326	16598	1237	1389	1383	1555	1326	16598	770	780	754	643	601	10942	3	7	2	2	1	29
10029864	Nystagmus	['NERVO', 'CLSIG']	568	491	491	523	704	11261	568	491	491	523	704	11261	278	273	278	244	249	6461	10	1	4	9	25	112
10029883	Obesity	['CLSIG', 'DIGEX']	877	742	831	1181	873	15636	877	742	831	1181	873	15636	606	556	609	837	621	13208	4	6	6	4	13	79
10030041	Ocular hyperaemia	['NERVO', 'CLSIG']	5363	5502	6058	6603	7621	58352	5363	5502	6058	6603	7621	58352	2798	2907	3188	2993	2645	31976	13	13	13	11	115	337
10030071	Oculogyric crisis	['NERVO']	442	491	552	520	515	10269	442	491	552	520	515	10269	145	125	120	125	120	2720	12	17	15	12	34	161
10030095	Oedema	['CIRCU']	10586	7715	7899	10735	9672	160585	10586	7715	7899	10735	9672	160585	3037	2945	2940	2477	2241	69087	103	96	92	69	181	1528
10030110	Oedema mouth	['RESPI']	669	581	669	1045	975	19627	669	581	669	1045	975	19627	44	59	49	35	24	4150	1	1	1	1	11	37
10030124	Oedema peripheral	['METAB']	13243	12613	12692	16491	16045	264815	13243	12613	12692	16491	16045	264815	5538	5662	5412	5351	4267	150983	105	109	113	98	217	1526
10030155	Oesophageal carcinoma	['NEOPL', 'DIGEX']	1601	2005	2476	3632	5358	23766	1601	2005	2476	3632	5358	23766	1498	1903	2361	3566	5300	22760	21	19	21	22	25	206
10030216	Oesophagitis	['HISTH', 'DIGEX']	872	892	891	871	939	22366	872	892	891	871	939	22366	495	556	532	457	534	14675	29	25	24	24	43	292
10030302	Oliguria	['RENUR']	687	653	672	863	665	15779	687	653	672	863	665	15779	296	380	333	358	296	10042	10	9	15	11	24	217
10030942	Optic neuritis	['NERVO']	786	953	789	883	1189	15973	786	953	789	883	1189	15973	451	526	432	454	410	9865	17	20	16	17	36	271
10030963	Oral candidiasis	['RESPI']	1304	1428	1457	1631	1384	17773	1304	1428	1457	1631	1384	17773	737	770	799	812	672	12608	14	11	19	12	11	175
10030973	Oral discomfort	['RESPI']	1492	2052	1911	2407	2338	19457	1492	2052	1911	2407	2338	19457	924	982	890	864	688	11612	2	1	7	0	42	85
10031009	Oral pain	['RESPI']	2142	2304	2271	2643	3014	27055	2142	2304	2271	2643	3014	27055	1496	1468	1457	1487	1332	19758	8	5	1	4	7	80
10031127	Orthostatic hypotension	['CIRCU']	1870	1793	1953	2227	2205	35753	1870	1793	1953	2227	2205	35753	951	955	1098	959	1152	18878	26	24	35	34	44	387
10031161	Osteoarthritis	['SKELE', 'INTEX']	2884	3124	3368	3601	2976	51366	2884	3124	3368	3601	2976	51366	2325	2288	2470	2760	1814	41739	15	13	14	13	11	121
10031252	Osteomyelitis	['NERVO', 'IMLYM', 'SKELE']	1779	1397	1175	1268	898	23603	1779	1397	1175	1268	898	23603	1416	963	787	968	682	19195	79	82	75	60	65	1136
10031264	Osteonecrosis	['SKELE']	2248	2359	2546	4129	1407	50802	2248	2359	2546	4129	1407	50802	1635	1850	2133	3644	1059	42209	50	43	49	48	62	922
10031282	Osteoporosis	['SKELE']	2841	3314	3760	4453	2654	46816	2841	3314	3760	4453	2654	46816	2222	2590	3115	3711	2090	39625	29	27	19	15	14	331
10033132	Ovarian cyst	['HISTH', 'REPRO']	969	969	827	915	801	14093	969	969	827	915	801	14093	599	545	547	593	402	10757	6	7	3	3	7	63
10033318	Oxygen saturation decreased	['RESPI', 'CLCHE']	4735	5216	5706	8232	9548	65033	4735	5216	5706	8232	9548	65033	2820	3311	3512	5149	4641	43620	80	87	65	74	635	1586
10033371	Pain	['NERVO']	48394	53838	57133	72363	138124	812408	48394	53838	57133	72363	138124	812408	32153	35299	37231	43441	43717	523100	125	104	81	72	505	1633
10033425	Pain in extremity	['NERVO']	30725	34079	31608	36460	134055	476267	30725	34079	31608	36460	134055	476267	19555	19660	18790	18619	15015	256819	62	54	55	40	532	1238
10033433	Pain in jaw	['SKELE']	2632	3024	2753	2504	4190	34605	2632	3024	2753	2504	4190	34605	2158	2331	2098	1702	1237	26546	4	7	4	3	11	72
10033474	Pain of skin	['INTEX']	1864	4605	6169	4175	5016	28887	1864	4605	6169	4175	5016	28887	1455	4022	5538	3302	1461	21480	6	3	2	2	6	39
10033546	Pallor	['INTEX', 'CLSIG']	5192	6492	6523	10082	9276	86864	5192	6492	6523	10082	9276	86864	1299	1493	1428	1742	1266	25812	23	11	19	24	502	864
10033553	Palmar-plantar erythrodysaesthesia syndrome	['INTEX', 'REPRO']	4824	3296	3001	3595	2949	36415	4824	3296	3001	3595	2949	36415	1579	1581	1472	1611	1542	18316	115	129	97	74	109	1931
10033557	Palpitations	['CIRCU']	25226	21710	25393	40852	52693	337854	25226	21710	25393	40852	52693	337854	7854	7189	7236	6336	5728	114899	85	56	51	45	800	1647
10033609	Pancreatic carcinoma	['NEOPL', 'DIGEX']	1830	1988	2694	3198	4740	26648	1830	1988	2694	3198	4740	26648	1487	1652	2410	2999	4535	23791	58	52	45	34	43	488
10033645	Pancreatitis	['HISTH', 'DIGEX']	3688	3865	3797	3682	3295	76447	3688	3865	3797	3682	3295	76447	2528	2533	2536	2492	2047	54909	99	127	136	124	139	1269
10033647	Pancreatitis acute	['DIGEX']	2162	2334	2227	2360	2085	32295	2162	2334	2227	2360	2085	32295	1127	1185	1165	1246	975	18968	167	186	170	128	160	2255
10033661	Pancytopenia	['SKELE', 'NERVO', 'CIRCU']	5624	5683	5891	6104	5266	90867	5624	5683	5891	6104	5266	90867	2960	3123	3271	3040	2668	53022	449	480	425	332	420	6549
10033664	Panic attack	['NERVO']	2713	3095	3020	3279	3715	40781	2713	3095	3020	3279	3715	40781	1948	2040	1997	1999	1521	31310	7	1	2	1	16	51
10033670	Panic reaction	['NERVO']	573	620	651	854	844	10566	573	620	651	854	844	10566	362	390	402	491	342	6182	4	1	2	1	13	34
10033775	Paraesthesia	['INTEX']	19348	18949	18272	21446	66568	346300	19348	18949	18272	21446	66568	346300	10287	9290	9050	7907	7178	162515	6	14	7	5	168	246
10033799	Paralysis	['NERVO', 'CLSIG']	1662	1454	1475	1550	2737	30348	1662	1454	1475	1550	2737	30348	872	806	821	773	742	17893	30	29	40	18	121	445
10033864	Paranoia	['NERVO']	1264	1074	1092	1062	971	25276	1264	1074	1092	1062	971	25276	1030	779	802	772	675	18805	3	4	1	1	4	55
10034010	Parkinsonism	['NERVO']	906	915	1064	933	853	14351	906	915	1064	933	853	14351	432	495	567	497	520	7448	41	62	78	25	39	793
10034018	Parosmia	['RESPI']	768	767	741	931	2626	16245	768	767	741	931	2626	16245	465	407	429	491	371	8673	8	10	7	4	15	130
10034263	Pelvic pain	['SKELE']	1465	1428	1239	1430	2001	24554	1465	1428	1239	1430	2001	24554	902	875	868	792	617	19621	1	0	0	1	3	6
10034277	Pemphigoid	['NERVO', 'INTEX']	1286	1561	1923	1191	1267	11742	1286	1561	1923	1191	1267	11742	467	535	710	483	468	5166	322	412	408	252	281	2163
10034474	Pericardial effusion	['CIRCU']	1819	1992	2116	1815	2473	28086	1819	1992	2116	1815	2473	28086	1312	1399	1473	1266	1159	20968	73	84	71	64	133	817
10034484	Pericarditis	['CIRCU']	787	905	969	1227	7960	20895	787	905	969	1227	7960	20895	534	551	613	918	2236	11040	32	31	45	37	225	539
10034545	Periorbital oedema	['INTEX']	4282	5151	5795	5806	5179	66010	4282	5151	5795	5806	5179	66010	244	239	318	267	205	4695	2	0	2	1	3	20
10034568	Peripheral coldness	['INTEX']	1621	1770	1866	2619	5487	25803	1621	1770	1866	2619	5487	25803	786	899	842	816	685	12298	7	4	8	5	178	285
10034636	Peripheral vascular disorder	['CIRCU']	465	425	461	433	1257	11848	465	425	461	433	1257	11848	293	234	274	197	147	9017	1	1	3	10	7	38
10034674	Peritonitis	['SKELE', 'INTEX', 'IMLYM']	3043	2797	2824	2772	2048	40560	3043	2797	2824	2772	2048	40560	1081	884	821	725	666	22468	174	135	139	126	122	1854
10034719	Personality change	['NERVO']	712	759	825	875	675	12031	712	759	825	875	675	12031	459	485	560	538	434	8972	3	1	3	4	2	39
10034721	Personality disorder	['NERVO']	205	219	221	230	276	14835	205	219	221	230	276	14835	142	144	160	149	200	8455	1	0	1	1	1	15
10034754	Petechiae	['INTEX', 'CIRCU']	1489	1834	1770	1781	4566	27982	1489	1834	1770	1781	4566	27982	665	680	698	584	472	12585	6	5	4	4	36	126
10034829	Pharyngeal oedema	['RESPI']	1796	1703	759	720	735	22990	1796	1703	759	720	735	22990	1429	1318	417	201	88	17249	16	15	10	4	51	292
10034835	Pharyngitis	['IMLYM']	2281	2454	2386	2146	1830	46492	2281	2454	2386	2146	1830	46492	955	983	960	774	529	24313	21	16	16	19	33	294
10034879	Phlebitis	['HISTH', 'CIRCU']	2708	1257	2878	6269	2606	36572	2708	1257	2878	6269	2606	36572	285	234	278	288	149	11238	8	4	10	3	7	130
10034960	Photophobia	['NERVO', 'CLSIG']	1805	1788	1871	2082	5690	30680	1805	1788	1871	2082	5690	30680	1044	1028	1107	1075	984	16259	20	13	11	2	12	160
10034972	Photosensitivity reaction	['NERVO']	1855	2302	2291	2395	2303	51185	1855	2302	2291	2395	2303	51185	971	1145	1241	1073	800	19593	17	19	16	9	19	418
10035226	Plasma cell myeloma	['CIRCU']	1377	1549	1699	1763	1602	19140	1377	1549	1699	1763	1602	19140	1118	1200	1310	1476	1332	16369	33	34	56	44	38	305
10035528	Platelet count decreased	['HAEMO', 'CIRCU']	12341	11944	12391	11597	12864	146897	12341	11944	12391	11597	12864	146897	6473	6799	7052	7252	7481	92677	1271	1414	1052	800	1239	18974
10035598	Pleural effusion	['RESPI']	5775	5437	5626	5024	4746	83179	5775	5437	5626	5024	4746	83179	3825	3741	3814	3249	2811	62605	200	210	211	161	264	2807
10035664	Pneumonia	['RESPI', 'IMLYM']	33293	35576	37535	30282	25009	405776	33293	35576	37535	30282	25009	405776	22611	23504	25752	21955	16510	299432	1360	1566	1471	1036	1346	15226
10035669	Pneumonia aspiration	['RESPI', 'IMLYM']	2500	2460	2696	2022	2117	29940	2500	2460	2696	2022	2117	29940	1559	1605	1735	1425	1341	21985	255	259	260	210	357	2549
10035742	Pneumonitis	['RESPI', 'HISTH', 'IMLYM']	2903	3309	3855	3579	3438	35243	2903	3309	3855	3579	3438	35243	1631	1977	2168	1824	1762	21361	139	175	348	316	354	2058
10035759	Pneumothorax	['RESPI']	1446	1541	1563	1417	1397	20148	1446	1541	1563	1417	1397	20148	910	1050	1016	1040	919	15455	89	111	131	99	107	1049
10036018	Pollakiuria	['RENUR']	4365	4351	4348	5029	5041	59822	4365	4351	4348	5029	5041	59822	2480	2559	2644	2225	2073	39449	12	14	14	6	23	228
10036086	Polymenorrhoea	['REPRO']	304	370	309	400	8291	11748	304	370	309	400	8291	11748	188	181	175	154	106	2525	0	0	0	0	3	5
10036105	Polyneuropathy	['CIRCU']	1439	1633	1411	1799	1611	17843	1439	1633	1411	1799	1611	17843	849	837	721	698	587	9753	9	8	12	6	23	103
10036142	Polyuria	['CLSIG', 'RENUR']	1119	1261	1340	1552	1485	18363	1119	1261	1340	1552	1485	18363	516	581	548	411	400	9258	7	4	7	12	22	98
10036590	Premature baby	['REPRO']	2317	2619	2482	2530	2316	32533	2317	2619	2482	2530	2316	32533	1900	2151	1921	1927	1827	26638	34	34	49	27	46	375
10036595	Premature delivery	['REPRO']	1654	2069	1726	1675	1705	13653	1654	2069	1726	1675	1705	13653	1433	1724	1384	1311	1405	11408	36	39	39	34	38	244
10036653	Presyncope	['GENER']	3172	2643	2736	3539	13610	46185	3172	2643	2736	3539	13610	46185	1598	1466	1511	1279	1185	18276	12	14	21	8	961	1479
10036790	Productive cough	['RESPI']	4010	4838	5553	5313	5663	48923	4010	4838	5553	5313	5663	48923	3099	3240	3908	4014	3029	37800	9	13	5	3	60	169
10036807	Progressive multifocal leukoencephalopathy	['NERVO']	823	845	874	823	667	10128	823	845	874	823	667	10128	446	546	562	467	375	7230	29	50	49	41	33	336
10036975	Prostatic specific antigen increased	['IMLYM', 'REPRO']	1383	1455	1297	1188	1230	14267	1383	1455	1297	1188	1230	14267	1072	1063	871	712	760	11101	8	4	8	6	2	56
10037032	Proteinuria	['RENUR']	1785	2113	2190	1908	1851	24762	1785	2113	2190	1908	1851	24762	956	1151	1346	995	976	16649	130	104	92	101	203	1050
10037050	Prothrombin level decreased	['CIRCU']	271	89	49	67	34	20257	271	89	49	67	34	20257	44	42	27	21	9	10373	2	2	1	1	4	36
10037063	Prothrombin time prolonged	['HAEMO', 'CIRCU']	648	527	545	610	530	15195	648	527	545	610	530	15195	233	189	225	181	130	10832	15	13	15	10	21	226
10037087	Pruritus	['INTEX', 'CLSIG']	50814	38527	38713	55848	60217	370185	50814	38527	38713	55848	60217	370185	2249	2351	1334	0	0	23185
10037128	Pseudomembranous colitis	['DIGEX']	514	557	394	223	184	12306	514	557	394	223	184	12306	87	181	126	98	72	2154	70	49	51	26	35	1075
10037153	Psoriasis	['INTEX']	4336	5270	6205	6635	5919	56745	4336	5270	6205	6635	5919	56745	3281	3469	4365	4664	3376	40699	14	10	14	9	13	142
10037162	Psoriatic arthropathy	['INTEX']	1318	1557	2235	2655	2340	14947	1318	1557	2235	2655	2340	14947	1155	1243	1808	2291	1855	12742	8	12	8	10	12	57
10037211	Psychomotor hyperactivity	['NERVO', 'CLSIG', 'MUSCU']	1869	1664	1657	1833	1399	23912	1869	1664	1657	1833	1399	23912	981	985	1041	786	643	15283	4	4	4	9	3	80
10037368	Pulmonary congestion	['RESPI', 'HISTH']	976	1052	1155	851	897	16214	976	1052	1155	851	897	16214	769	805	916	730	571	13792	30	25	21	29	77	303
10037377	Pulmonary embolism	['RESPI', 'HISTH', 'CIRCU']	6747	6852	7140	7010	16602	143902	6747	6852	7140	7010	16602	143902	4383	4388	4746	4472	4366	97112	221	207	185	185	323	2662
10037383	Pulmonary fibrosis	['RESPI', 'INTEX', 'HISTH']	1364	1259	1439	1518	1177	25171	1364	1259	1439	1518	1177	25171	949	890	995	1153	863	17691	13	13	16	9	20	271
10037394	Pulmonary haemorrhage	['RESPI', 'HISTH', 'CIRCU']	709	679	650	605	505	12147	709	679	650	605	505	12147	456	457	407	443	319	8961	43	35	45	28	25	592
10037400	Pulmonary hypertension	['RESPI', 'CIRCU']	1565	1554	1382	1036	1006	26479	1565	1554	1382	1036	1006	26479	1155	1140	992	709	684	21906	73	57	63	46	60	533
10037423	Pulmonary oedema	['RESPI', 'HISTH']	3549	3592	3847	3534	3432	65891	3549	3592	3847	3534	3432	65891	2556	2608	2824	2720	2241	49534	117	104	116	90	150	1584
10037549	Purpura	['INTEX']	1215	1233	1323	1527	1936	43069	1215	1233	1323	1527	1936	43069	415	472	505	497	355	12942	27	30	23	17	93	514
10037596	Pyelonephritis	['IMLYM', 'RENUR']	981	1128	1120	972	929	13175	981	1128	1120	972	929	13175	446	604	595	519	434	8358	96	111	92	88	110	1043
10037660	Pyrexia	['IMLYM']	65163	66332	67785	93467	496786	1403711	65163	66332	67785	93467	496786	1403711	19820	21680	22663	22041	19875	365706	1035	1061	991	718	3907	17724
10037844	Rash	['INTEX', 'CLSIG']	114965	94402	127588	172109	162679	1415240	114965	94402	127588	172109	162679	1415240	27162	30577	34974	30100	27978	342627	573	558	582	449	1667	11265
10037855	Rash erythematous	['INTEX']	6948	7553	8808	10872	14307	198282	6948	7553	8808	10872	14307	198282	2101	2910	3202	2727	2118	40053	20	29	18	14	110	374
10037867	Rash macular	['NERVO', 'INTEX']	3765	5163	5599	6008	7831	57056	3765	5163	5599	6008	7831	57056	1694	2865	3164	2595	1906	26373	2	1	5	1	17	45
10037868	Rash maculo-papular	['INTEX']	9380	8809	12035	16999	15536	235999	9380	8809	12035	16999	15536	235999	1174	1463	1495	1465	1096	33448	23	19	20	24	48	256
10037870	Rash morbilliform	['INTEX']	843	629	637	1014	889	12850	843	629	637	1014	889	12850	148	130	199	211	137	2396	1	0	2	0	6	26
10037876	Rash papular	['INTEX']	4889	4656	5348	6836	5371	52907	4889	4656	5348	6836	5371	52907	1264	2758	2463	1363	765	19890	9	3	3	7	24	159
10037884	Rash pruritic	['INTEX']	11213	9323	9937	13880	19223	113749	11213	9323	9937	13880	19223	113749	2896	3239	3347	3132	2875	42201	8	7	23	12	55	203
10037888	Rash pustular	['INTEX']	1022	1052	987	1056	990	17676	1022	1052	987	1056	990	17676	533	536	423	303	184	8519	5	2	1	4	6	80
10037898	Rash vesicular	['INTEX']	971	1037	1189	1565	1721	14412	971	1037	1189	1565	1721	14412	353	333	355	290	228	3811	2	2	1	0	4	21
10038063	Rectal haemorrhage	['HISTH', 'CIRCU', 'DIGEX']	4194	3953	3734	4726	3394	65804	4194	3953	3734	4726	3394	65804	2589	2534	2422	2117	1819	43239	14	17	9	6	9	149
10038153	Red blood cell count decreased	['HAEMA', 'CIRCU']	2440	2740	2440	2661	2764	32020	2440	2740	2440	2661	2764	32020	1982	2139	1789	1900	1980	26000	31	62	47	31	48	740
10038389	Renal cancer	['NEOPL', 'RENUR']	2726	3091	3748	5903	9951	40088	2726	3091	3748	5903	9951	40088	2591	2918	3615	5777	9843	38711	18	21	17	15	12	172
10038423	Renal cyst	['HISTH', 'RENUR']	472	677	666	566	484	10152	472	677	666	566	484	10152	363	525	531	413	331	8879	5	4	3	5	7	59
10038428	Renal disorder	['HISTH', 'RENUR']	3856	4208	4367	4065	3980	51887	3856	4208	4367	4065	3980	51887	2878	3230	3412	3232	2955	42295	174	156	143	151	158	2755
10038435	Renal failure	['RENUR']	10242	13860	13609	10962	7615	180016	10242	13860	13609	10962	7615	180016	7779	11705	11329	8383	5258	150575	184	140	171	121	182	2719
10038490	Renal pain	['RENUR']	1074	1357	1195	1367	3807	16964	1074	1357	1195	1367	3807	16964	733	759	684	598	558	8551	0	0	0	0	0	2
10038540	Renal tubular necrosis	['HISTH', 'RENUR']	576	661	637	715	544	12814	576	661	637	715	544	12814	442	502	492	565	416	10235	9	15	13	11	27	216
10038669	Respiratory arrest	['RESPI']	1763	1609	1394	1749	1363	35060	1763	1609	1394	1749	1363	35060	1273	1189	907	1283	669	27909	62	49	45	24	162	822
10038678	Respiratory depression	['NERVO', 'RESPI']	1276	1145	1320	1366	1479	19458	1276	1145	1320	1366	1479	19458	611	679	708	555	878	10475	102	78	79	46	60	1049
10038683	Respiratory disorder	['RESPI', 'GRNEC']	2385	2701	2812	3318	3098	47952	2385	2701	2812	3318	3098	47952	1668	1833	2001	2266	1711	33045	28	36	36	32	129	656
10038687	Respiratory distress	['RESPI', 'CLSIG']	2606	2926	2882	3094	3884	40975	2606	2926	2882	3094	3884	40975	1514	1663	1696	1655	1222	26741	12	13	9	9	144	239
10038712	Respiratory rate increased	['RESPI', 'CLSIG']	669	748	921	1154	1134	13017	669	748	921	1154	1134	13017	343	372	541	715	451	9386	0	0	0	0	53	64
10038743	Restlessness	['CLSIG', 'MUSCU']	4429	4699	4969	6532	7433	63877	4429	4699	4969	6532	7433	63877	2177	2289	2113	1889	1708	32427	24	35	39	20	78	627
10038776	Retching	['CLSIG', 'DIGEX']	4415	3380	3494	5073	4361	38557	4415	3380	3494	5073	4361	38557	1315	1264	1272	1205	1046	17176	0	1	1	1	10	16
10038848	Retinal detachment	['NERVO', 'CLSIG']	735	690	808	682	815	10996	735	690	808	682	815	10996	502	490	589	494	408	8284	29	14	18	22	32	270
10038867	Retinal haemorrhage	['NERVO', 'CIRCU', 'CLSIG']	686	653	680	592	671	11741	686	653	680	592	671	11741	365	344	384	321	310	7481	62	66	54	73	93	1037
10039020	Rhabdomyolysis	['MUSCU']	3563	4179	3855	3464	3111	70257	3563	4179	3855	3464	3111	70257	1842	2413	2032	1911	1685	44816	459	456	510	354	397	6942
10039073	Rheumatoid arthritis	['INTEX']	5525	6232	7994	10114	7901	65777	5525	6232	7994	10114	7901	65777	4538	4591	6262	9323	6230	55047	50	59	60	51	96	488
10039083	Rhinitis	['RESPI', 'IMLYM']	1614	1782	1864	2188	3338	44745	1614	1782	1864	2188	3338	44745	468	532	545	558	472	18538	0	0	1	0	5	15
10039101	Rhinorrhoea	['RESPI', 'CLSIG']	8062	8535	7663	8471	18324	84184	8062	8535	7663	8471	18324	84184	4889	5350	4434	4387	3465	47354	18	12	4	4	110	208
10039117	Rib fracture	['SKELE']	1527	1564	1721	1552	1357	21295	1527	1564	1721	1552	1357	21295	1218	1194	1361	1265	1081	18342	13	17	14	13	15	178
10039163	Right ventricular failure	['CIRCU']	689	789	599	447	380	11310	689	789	599	447	380	11310	554	617	443	300	249	7219	15	23	16	19	27	214
10039227	Rotator cuff syndrome	['SKELE', 'MUSCU']	843	812	879	863	902	13723	843	812	879	863	902	13723	731	661	691	697	499	12212	0	2	2	0	14	21
10039424	Salivary hypersecretion	['CLSIG', 'DIGEX']	1618	1458	1720	2577	1993	26150	1618	1458	1720	2577	1993	26150	570	538	604	559	423	10612	8	11	14	7	19	153
10039509	Scab	['INTEX', 'CLSIG']	1074	1413	1335	1239	928	12688	1074	1413	1335	1239	928	12688	722	1036	1007	851	520	9159	0	1	1	2	8	63
10039580	Scar	['INTEX', 'CLSIG']	1063	1480	1646	1503	1156	19516	1063	1480	1646	1503	1156	19516	816	1163	1365	1164	763	16951	0	2	1	1	5	26
10039674	Sciatica	['NERVO', 'SKELE']	1201	1413	1371	1477	1876	15638	1201	1413	1371	1477	1876	15638	973	950	958	1025	721	12065	3	3	2	3	9	47
10039740	Screaming	['NERVO']	624	737	764	815	589	14084	624	737	764	815	589	14084	305	348	353	270	223	7136	3	3	3	1	3	49
10039897	Sedation	['NERVO', 'CLSIG']	2795	2313	2796	2895	2781	73020	2795	2313	2796	2895	2781	73020	1119	1097	1643	1432	1700	56344	6	4	7	7	4	61
10039906	Seizure	['NERVO', 'CLSIG']	12195	12080	12524	12392	15750	255442	12195	12080	12524	12392	15750	255442	7012	7096	7941	7430	6471	155119	451	370	332	275	799	6769
10040026	Sensory disturbance	['NERVO']	2630	1596	1435	1805	3379	25703	2630	1596	1435	1805	3379	25703	1390	844	686	724	577	14776	22	15	7	6	167	345
10040030	Sensory loss	['NERVO']	721	794	739	815	1506	11442	721	794	739	815	1506	11442	481	474	448	427	398	7618	1	1	1	0	8	35
10040047	Sepsis	['IMLYM']	10358	10285	10501	9306	8526	149473	10358	10285	10501	9306	8526	149473	7084	7348	7403	6727	5843	111607	337	376	399	283	384	5348
10040070	Septic shock	['CIRCU']	3558	3795	3794	3825	3221	44518	3558	3795	3794	3825	3221	44518	2447	2696	2664	2770	2179	33968	158	184	200	142	224	2110
10040108	Serotonin syndrome	['ENDOC']	1163	1218	1444	1338	1220	18407	1163	1218	1444	1338	1220	18407	812	890	1036	1040	927	13561	52	68	71	41	51	719
10040400	Serum sickness	['GENER']	209	225	273	265	254	14523	209	225	273	265	254	14523	126	113	153	120	126	7738	3	5	6	6	8	71
10040477	Sexual dysfunction	['NERVO']	667	827	856	1096	934	13898	667	827	856	1096	934	13898	420	473	513	618	571	10611	2	1	1	1	2	13
10040560	Shock	['GENER']	2537	2299	2663	2626	2316	51843	2537	2299	2663	2626	2316	51843	968	1240	1306	1098	1011	33278	218	210	230	157	313	5130
10040741	Sinus bradycardia	['RESPI', 'CIRCU']	853	935	959	1395	1023	15734	853	935	959	1395	1023	15734	476	479	471	581	453	9814	19	22	21	19	25	299
10040742	Sinus congestion	['RESPI']	937	1051	1007	837	1003	13288	937	1051	1007	837	1003	13288	748	796	795	762	571	11366	0	0	0	1	0	1
10040752	Sinus tachycardia	['CIRCU']	1147	1225	1373	1554	1890	21209	1147	1225	1373	1554	1890	21209	685	783	762	644	639	14335	12	6	6	3	52	165
10040753	Sinusitis	['RESPI']	7079	8318	9167	8983	8413	100152	7079	8318	9167	8983	8413	100152	5865	6444	7320	7433	6175	86356	11	12	6	13	13	164
10040808	Skin cancer	['INTEX', 'NEOPL', 'HISTH']	1489	1571	1583	1688	2818	19434	1489	1571	1583	1688	2818	19434	1215	1264	1290	1447	2602	16840	4	9	7	10	7	60
10040829	Skin discolouration	['INTEX']	4853	5427	6296	6003	6172	73036	4853	5427	6296	6003	6172	73036	2880	3486	3966	3207	2415	46806	7	7	7	5	26	84
10040831	Skin disorder	['INTEX', 'HISTH']	3284	3527	3393	3764	4343	47313	3284	3527	3393	3764	4343	47313	2088	2116	2062	2120	1838	30064	44	54	59	42	79	562
10040844	Skin exfoliation	['INTEX', 'CLSIG']	7550	12378	13521	11249	7632	87630	7550	12378	13521	11249	7632	87630	4632	9925	10902	7688	4428	59988	22	19	20	13	33	360
10040849	Skin fissures	['INTEX', 'CLSIG']	1333	1818	2033	1902	1655	14730	1333	1818	2033	1902	1655	14730	914	1363	1529	1320	1141	10891	1	2	1	0	2	33
10040865	Skin hyperpigmentation	['INTEX']	1273	1549	1884	1488	985	13530	1273	1549	1884	1488	985	13530	403	1023	1367	851	439	7211	1	0	1	1	0	5
10040872	Skin infection	['INTEX', 'IMLYM']	933	1224	1233	1349	1200	11713	933	1224	1233	1349	1200	11713	643	798	816	942	681	8461	11	16	12	7	10	105
10040880	Skin irritation	['INTEX']	2822	7768	10537	8640	4651	43432	2822	7768	10537	8640	4651	43432	2183	6950	9591	7266	2897	35860	1	1	0	0	0	6
10040882	Skin lesion	['INTEX']	2169	2920	3230	3281	2897	30839	2169	2920	3230	3281	2897	30839	1615	1910	1995	1917	1410	22435	1	4	4	2	6	37
10040893	Skin necrosis	['INTEX', 'HISTH']	483	570	531	588	500	10982	483	570	531	588	500	10982	266	350	360	391	300	6404	24	14	15	9	23	235
10040914	Skin reaction	['INTEX']	3998	3533	4015	6171	5460	45537	3998	3533	4015	6171	5460	45537	840	1344	1219	863	625	10877	2	0	1	2	3	24
10040943	Skin ulcer	['INTEX', 'HISTH', 'DIGEX']	2572	2436	2694	2764	2127	35260	2572	2436	2694	2764	2127	35260	1760	1661	1860	1834	1329	25056	47	41	47	29	48	629
10040952	Skin warm	['INTEX']	1400	1536	1817	2595	2922	18499	1400	1536	1817	2595	2922	18499	254	491	519	359	264	4892	0	0	0	1	0	3
10040979	Sleep apnoea syndrome	['RESPI']	1443	1572	1717	1698	1573	21279	1443	1572	1717	1698	1573	21279	1238	1225	1354	1339	1234	18598	4	4	4	8	3	69
10040984	Sleep disorder	['NERVO']	8642	10601	8417	11515	12323	99765	8642	10601	8417	11515	12323	99765	4428	3999	4264	4965	4495	53377	28	12	12	3	15	184
10041052	Sluggishness	['GENER']	819	948	883	939	1218	10390	819	948	883	939	1218	10390	688	752	671	599	487	8200	2	0	0	0	6	13
10041101	Small intestinal obstruction	['DIGEX']	958	902	881	831	730	12167	958	902	881	831	730	12167	784	738	754	745	628	10700	11	9	14	4	7	74
10041232	Sneezing	['RESPI', 'CLSIG']	4115	3485	3269	3575	5205	35652	4115	3485	3269	3575	5205	35652	1376	1497	1396	1272	1168	16139	11	5	4	8	49	130
10041349	Somnolence	['NERVO', 'CLSIG']	33054	31260	29858	36785	45568	373916	33054	31260	29858	36785	45568	373916	12357	13160	13117	12158	11070	159343	157	126	126	200	332	2033
10041466	Speech disorder	['RESPI']	4546	4941	4992	5387	5523	79923	4546	4941	4992	5387	5523	79923	3188	3334	3404	3041	2451	54292	15	11	14	5	80	252
10041541	Spinal compression fracture	['NERVO', 'SKELE']	884	930	970	700	652	10697	884	930	970	700	652	10697	618	600	606	517	460	8436	69	92	79	58	94	758
10041569	Spinal fracture	['NERVO', 'SKELE']	1715	1951	2069	1785	1592	20054	1715	1951	2069	1785	1592	20054	1241	1301	1397	1234	1130	15923	21	25	15	13	15	117
10041591	Spinal osteoarthritis	['NERVO']	476	483	535	533	428	11675	476	483	535	533	428	11675	391	355	405	398	250	10608	1	4	9	3	17	76
10041660	Splenomegaly	['IMLYM']	1122	1103	1121	1069	933	15953	1122	1103	1121	1069	933	15953	813	808	783	757	533	12427	12	18	22	4	19	143
10041807	Sputum discoloured	['RESPI']	842	1002	1391	1161	963	10179	842	1002	1391	1161	963	10179	650	613	954	970	744	8249	0	1	0	0	2	7
10041823	Squamous cell carcinoma	['NEOPL']	818	899	813	777	698	10387	818	899	813	777	698	10387	607	677	609	534	484	8172	9	9	5	12	12	85
10041962	Status epilepticus	['NERVO']	817	915	802	880	942	11584	817	915	802	880	942	11584	538	623	573	569	508	7919	33	25	21	27	46	385
10042033	Stevens-johnson syndrome	['INTEX']	3292	3131	3648	2901	2635	67403	3292	3131	3648	2901	2635	67403	889	980	1145	882	766	26657	368	328	400	258	285	5856
10042128	Stomatitis	['RESPI', 'HISTH']	8396	6736	6550	7646	7062	92525	8396	6736	6550	7646	7062	92525	4272	3883	3911	4075	4164	54338	239	237	167	155	207	3296
10042209	Stress	['NERVO']	5161	6597	6260	7425	6218	69577	5161	6597	6260	7425	6218	69577	4344	4342	4734	5520	4046	58993	3	3	5	9	38	76
10042264	Stupor	['NERVO', 'CLSIG']	736	476	553	909	724	20794	736	476	553	909	724	20794	215	167	149	108	130	9702	16	7	7	3	17	143
10042316	Subarachnoid haemorrhage	['CIRCU']	1281	1296	1201	1043	1260	16314	1281	1296	1201	1043	1260	16314	671	665	602	489	465	9795	133	145	137	83	217	1342
10042361	Subdural haematoma	['CIRCU']	2121	2058	1921	1711	1251	25336	2121	2058	1921	1711	1251	25336	1060	979	923	724	577	13557	218	214	207	107	173	1754
10042434	Sudden death	['GENER']	929	840	914	853	1501	22463	929	840	914	853	1501	22463	549	530	547	479	411	13631	54	73	77	113	115	1100
10042444	Suffocation feeling	['RESPI']	1238	751	1669	3719	1714	14418	1238	751	1669	3719	1714	14418	151	136	153	175	116	2114	1	1	1	0	8	16
10042458	Suicidal ideation	['NERVO']	7327	6883	6711	6521	5443	101026	7327	6883	6711	6521	5443	101026	5627	4758	4823	4584	3504	78350	57	59	77	52	77	826
10042464	Suicide attempt	['NERVO']	5083	4616	4112	4697	4003	86430	5083	4616	4112	4697	4003	86430	3373	3260	2950	3329	2834	58521	168	149	127	105	132	1981
10042604	Supraventricular tachycardia	['CIRCU']	694	687	775	745	1054	16417	694	687	775	745	1054	16417	486	472	543	434	455	11279	22	17	9	15	30	258
10042674	Swelling	['GENER', 'CLSIG']	10675	10704	13274	16565	27120	160120	10675	10704	13274	16565	27120	160120	6139	6168	6778	7013	7594	93864	15	17	27	10	182	442
10042682	Swelling face	['GENER']	6102	7657	9242	9030	14010	90117	6102	7657	9242	9030	14010	90117	3871	4560	4514	3629	3066	51490	12	14	15	7	105	348
10042727	Swollen tongue	['DIGEX']	2723	3167	3266	3286	6189	42817	2723	3167	3266	3286	6189	42817	1673	1860	1884	1568	1420	25197	2	3	6	3	15	97
10042772	Syncope	['GENER']	10460	11475	11759	12222	31254	214500	10460	11475	11759	12222	31254	214500	5557	6251	6680	5314	4972	110717	83	88	103	81	483	1944
10042868	Synovitis	['SKELE']	1408	1326	1970	3015	2585	15256	1408	1326	1970	3015	2585	15256	1226	1063	1593	2873	2403	12877	0	2	4	1	1	28
10042945	Systemic lupus erythematosus	['INTEX', 'IMLYM']	1780	1984	2347	3056	4671	33046	1780	1984	2347	3056	4671	33046	1428	1546	1861	2780	4208	25391	23	38	34	25	33	401
10043071	Tachycardia	['CIRCU', 'CLSIG']	13291	14034	13596	17884	38862	249529	13291	14034	13596	17884	38862	249529	5355	5456	5538	4967	4720	103454	83	82	84	50	561	1897
10043089	Tachypnoea	['RESPI', 'CLSIG']	2667	1994	3160	6383	3905	38979	2667	1994	3160	6383	3905	38979	726	814	827	877	908	12179	9	8	8	3	218	318
10043118	Tardive dyskinesia	['NERVO']	722	706	861	848	800	32830	722	706	861	848	800	32830	476	472	584	543	600	27841	36	44	36	19	26	405
10043224	Tenderness	['GENER', 'CLSIG']	1250	1205	1348	1330	5269	21093	1250	1205	1348	1330	5269	21093	765	621	678	721	578	10378	3	2	4	1	28	55
10043239	Tendon disorder	['SKELE', 'GRNEC']	464	663	611	575	563	10085	464	663	611	575	563	10085	327	354	373	308	258	6795	0	2	0	3	1	14
10043248	Tendon rupture	['SKELE']	1077	1054	1049	874	717	16171	1077	1054	1049	874	717	16171	690	663	648	516	397	11332	31	20	17	35	31	252
10043255	Tendonitis	['SKELE']	1629	2021	1535	1668	1724	26110	1629	2021	1535	1668	1724	26110	996	937	859	739	635	14794	4	3	3	2	2	48
10043431	Thinking abnormal	['NERVO']	1255	1466	1370	1345	1310	35501	1255	1466	1370	1345	1310	35501	1026	1170	1078	991	826	26370	2	2	2	2	2	32
10043458	Thirst	['METAB']	2298	2033	2192	2943	5284	32041	2298	2033	2192	2943	5284	32041	953	920	964	1059	756	15145	14	15	29	17	76	303
10043521	Throat irritation	['RESPI']	4472	5431	5357	5917	8864	59152	4472	5431	5357	5917	8864	59152	2632	2930	2807	2632	2386	34676	5	4	3	1	222	253
10043528	Throat tightness	['RESPI']	2610	2944	2994	3575	7177	44408	2610	2944	2994	3575	7177	44408	1506	1663	1747	1390	1468	22642	1	1	1	6	287	323
10043554	Thrombocytopenia	['CIRCU']	17505	14868	16017	23193	22726	266827	17505	14868	16017	23193	22726	266827	6665	6734	6675	6432	5877	120730	516	527	424	303	463	6528
10043570	Thrombophlebitis	['CIRCU']	479	446	407	500	1518	11603	479	446	407	500	1518	11603	204	203	172	169	114	3397	9	8	4	8	8	148
10043607	Thrombosis	['HISTH', 'CIRCU']	5263	5447	6021	6886	13218	90596	5263	5447	6021	6886	13218	90596	4194	4314	4876	5741	5903	70800	78	117	113	120	276	1085
10043709	Thyroid disorder	['ENDOC']	1101	1247	1298	1440	1304	16625	1101	1247	1298	1440	1304	16625	882	862	958	1046	830	13440	12	15	22	14	20	125
10043833	Tic	['NERVO', 'CLSIG']	1476	846	1738	3905	1661	18227	1476	846	1738	3905	1661	18227	277	222	248	216	204	4756	0	3	0	0	4	20
10043882	Tinnitus	['NERVO']	6289	5912	5812	7657	24071	105275	6289	5912	5812	7657	24071	105275	3303	2652	2598	2379	2035	46234	22	9	24	17	61	299
10043949	Tongue discolouration	['CLSIG', 'DIGEX']	713	589	583	798	698	11005	713	589	583	798	698	11005	268	230	231	242	171	5635	2	0	3	2	0	29
10043951	Tongue disorder	['HISTH', 'DIGEX']	629	682	653	696	793	13347	629	682	653	696	793	13347	395	440	447	385	349	8805	2	0	1	2	4	17
10043967	Tongue oedema	['HISTH', 'DIGEX']	783	684	737	1123	1198	26169	783	684	737	1123	1198	26169	270	244	262	197	170	9932	4	2	4	1	8	56
10044008	Tonsillitis	['RESPI', 'IMLYM']	939	1167	1155	1314	1308	10443	939	1167	1155	1314	1308	10443	367	423	411	320	207	4627	9	6	3	3	9	137
10044016	Tooth abscess	['INTEX', 'DIGEX']	1102	1215	1204	1007	713	13344	1102	1215	1204	1007	713	13344	731	660	710	668	446	10334	6	3	9	0	4	42
10044032	Tooth discolouration	['DIGEX']	407	528	476	648	464	11290	407	528	476	648	464	11290	146	125	126	124	105	5829	0	1	0	0	0	6
10044034	Tooth disorder	['HISTH', 'DIGEX']	2002	2092	1971	2153	1803	28848	2002	2092	1971	2153	1803	28848	1528	1413	1392	1487	1222	22942	5	5	3	8	4	63
10044044	Tooth loss	['DIGEX']	1530	1620	1789	5163	1432	24543	1530	1620	1789	5163	1432	24543	1395	1428	1594	4961	1237	22994	2	2	3	0	1	27
10044055	Toothache	['DIGEX']	1711	1747	1948	2245	3118	23135	1711	1747	1948	2245	3118	23135	1067	1069	1174	1150	796	15719	4	2	2	4	15	51
10044066	Torsade de pointes	['CIRCU']	571	560	572	577	440	11899	571	560	572	577	440	11899	374	384	418	393	333	8150	44	29	37	36	30	804
10044223	Toxic epidermal necrolysis	['INTEX']	1626	1844	1794	1854	1433	33168	1626	1844	1794	1854	1433	33168	697	851	782	933	606	16242	162	157	154	152	191	3245
10044390	Transient ischaemic attack	['NERVO']	2284	2232	2137	1977	3757	43133	2284	2232	2137	1977	3757	43133	1619	1572	1590	1432	1246	33470	48	45	34	28	66	508
10044565	Tremor	['NERVO', 'CLSIG']	22487	20681	21800	29947	40385	333726	22487	20681	21800	29947	40385	333726	10386	10337	10161	9096	8157	164040	75	85	88	49	378	1610
10044640	Tricuspid valve incompetence	['CIRCU']	374	587	806	554	383	12279	374	587	806	554	383	12279	283	290	379	226	204	10331	5	2	3	3	12	60
10044755	Tuberculosis	['IMLYM']	1693	1461	1484	1291	1162	17528	1693	1461	1484	1291	1162	17528	855	819	948	813	677	11379	59	56	49	36	44	486
10045285	Ulcer	['CLSIG', 'DIGEX']	1068	1210	1422	1415	1418	16783	1068	1210	1422	1415	1418	16783	905	933	1086	1035	999	14257	4	3	5	10	9	75
10046274	Upper gastrointestinal haemorrhage	['CIRCU', 'DIGEX']	1991	1599	2069	2915	2188	25143	1991	1599	2069	2915	2188	25143	1164	882	829	720	628	15019	72	103	71	51	58	835
10046306	Upper respiratory tract infection	['RESPI', 'IMLYM']	5708	4815	5088	4782	2871	55002	5708	4815	5088	4782	2871	55002	3065	3355	3439	2672	1750	40989	13	12	10	6	3	113
10046543	Urinary incontinence	['CLSIG', 'RENUR']	2627	2733	2672	3109	3090	49077	2627	2733	2672	3109	3090	49077	1679	1711	1564	1421	1281	31998	14	14	11	5	28	189
10046555	Urinary retention	['RENUR']	3881	3575	3737	3839	3475	55031	3881	3575	3737	3839	3475	55031	1919	2005	2006	1816	1619	31239	259	256	287	211	310	2870
10046571	Urinary tract infection	['IMLYM', 'RENUR']	14083	16305	16150	16640	15699	179047	14083	16305	16150	16640	15699	179047	10680	11715	11539	11042	9802	139884	119	136	155	109	204	1539
10046735	Urticaria	['INTEX', 'CLSIG']	69898	49612	55628	71569	72275	780751	69898	49612	55628	71569	72275	780751	9570	11074	12352	9667	8852	183079	204	177	168	120	1219	4247
10046779	Uterine disorder	['HISTH', 'REPRO']	151	168	149	153	120	11729	151	168	149	153	120	11729	115	110	97	117	90	7566	1	2	1	3	2	12
10046810	Uterine perforation	['REPRO']	552	582	544	496	430	11459	552	582	544	496	430	11459	302	311	327	290	200	7812	10	15	24	20	36	115
10046851	Uveitis	['NERVO']	911	1189	1354	1606	1607	13724	911	1189	1354	1606	1607	13724	601	756	857	1070	767	8476	52	59	70	130	147	648
10046901	Vaginal discharge	['REPRO']	1156	1276	1226	1166	1099	17557	1156	1276	1226	1166	1099	17557	620	662	752	565	287	12163	1	1	0	0	6	13
10046910	Vaginal haemorrhage	['CIRCU', 'REPRO']	6705	4931	5019	5086	8028	71240	6705	4931	5019	5086	8028	71240	3257	2925	3119	2288	1536	42698	3	5	6	9	9	49
10046914	Vaginal infection	['IMLYM', 'REPRO']	560	554	593	574	427	13987	560	554	593	574	427	13987	259	279	343	299	213	9831	1	0	0	1	0	5
10047115	Vasculitis	['CIRCU']	1149	1155	1250	1534	1780	27507	1149	1155	1250	1534	1780	27507	516	629	599	738	590	14452	28	32	34	20	92	435
10047141	Vasodilatation	['CIRCU', 'CLSIG']	324	283	320	357	840	46071	324	283	320	357	840	46071	176	167	146	126	113	25947	1	1	3	2	13	37
10047289	Ventricular extrasystoles	['CIRCU']	621	660	729	768	1085	17801	621	660	729	768	1085	17801	413	416	472	503	392	14365	15	21	15	8	56	429
10047290	Ventricular fibrillation	['CIRCU']	829	877	776	698	962	21858	829	877	776	698	962	21858	483	568	488	412	541	14904	79	63	63	44	114	1115
10047302	Ventricular tachycardia	['CIRCU']	1095	1218	1180	1144	1189	28429	1095	1218	1180	1144	1189	28429	716	818	786	782	671	20148	72	73	69	53	128	1401
10047340	Vertigo	['NERVO']	13758	18205	9523	14964	32246	167453	13758	18205	9523	14964	32246	167453	6538	3964	3702	3280	2727	57373	25	14	14	8	74	302
10047461	Viral infection	['IMLYM']	3113	3716	4393	3572	2210	41129	3113	3716	4393	3572	2210	41129	2224	2217	2564	1861	1152	28428	13	7	13	15	28	176
10047513	Vision blurred	['NERVO']	13264	14444	13458	15723	25207	180196	13264	14444	13458	15723	25207	180196	8150	8211	7941	7085	6440	112153	40	31	38	24	79	446
10047531	Visual acuity reduced	['NERVO']	2230	1895	1565	1745	1846	45474	2230	1895	1565	1745	1846	45474	1467	1057	875	1027	846	36618	60	56	47	53	79	851
10047555	Visual field defect	['NERVO']	721	686	609	617	1012	17181	721	686	609	617	1012	17181	387	377	336	291	268	10349	27	21	16	17	52	298
10047571	Visual impairment	['NERVO']	13253	14079	13555	15668	21231	196987	13253	14079	13555	15668	21231	196987	8376	8620	8585	8562	8091	112141	52	60	56	25	139	744
10047700	Vomiting	['CLSIG', 'DIGEX']	108371	83150	92220	128740	140642	1184554	108371	83150	92220	128740	140642	1184554	27487	28597	29431	27094	23396	439694	445	368	341	254	1324	6779
10047924	Wheezing	['RESPI', 'CLSIG']	3934	4436	5670	6792	10254	61458	3934	4436	5670	6792	10254	61458	2622	2840	3623	4530	5678	40745	37	36	22	20	325	769
10047942	White blood cell count decreased	['HAEMA', 'CIRCU', 'IMLYM']	12530	12752	19059	27890	20799	175451	12530	12752	19059	27890	20799	175451	6719	6974	7514	7707	7973	90375	598	904	636	535	539	12805
10047943	White blood cell count increased	['HAEMO', 'CIRCU']	3330	3527	3708	3234	3202	55615	3330	3527	3708	3234	3202	55615	2154	2290	2139	2062	1559	40355	64	42	48	38	195	1122
10048010	Withdrawal syndrome	['NERVO']	3602	4341	3973	4540	3609	47731	3602	4341	3973	4540	3609	47731	2729	3129	2893	3164	2646	29672	68	73	72	58	93	721
10048049	Wrist fracture	['SKELE']	750	790	904	875	695	11730	750	790	904	875	695	11730	605	616	744	763	576	10368	6	6	4	4	5	38
10048294	Mental status changes	['NERVO']	1380	1360	1374	1226	1432	24862	1380	1360	1374	1226	1432	24862	1292	1255	1298	1149	1224	23634	7	4	0	8	7	61
10048302	Tubulointerstitial nephritis	['INTEX', 'RENUR']	1562	3825	2197	1558	1739	27528	1562	3825	2197	1558	1739	27528	941	3158	1404	888	1087	17977	145	191	241	218	247	2285
10048334	Mobility decreased	['NERVO']	5933	6682	6645	7305	8793	71594	5933	6682	6645	7305	8793	71594	4487	4777	4832	5057	4103	53915	10	4	9	6	93	159
10048439	Fibromyalgia	['MUSCU']	1532	1678	1788	2049	2229	22528	1532	1678	1788	2049	2229	22528	1282	1245	1389	1717	1197	19015	4	4	3	0	8	50
10048592	Musculoskeletal disorder	['SKELE', 'HISTH', 'MUSCU', 'DIGEX']	1840	1912	1730	1899	1501	19199	1840	1912	1730	1899	1501	19199	1525	1471	1354	1430	967	16316	4	1	2	5	9	55
10048706	Joint range of motion decreased	['SKELE']	1249	890	971	1097	1247	12249	1249	890	971	1097	1247	12249	1028	618	680	864	608	9204	3	3	4	3	62	90
10048750	Axillary pain	['NERVO']	419	198	239	332	9808	12395	419	198	239	332	9808	12395	81	76	99	94	124	1149	0	0	0	0	30	37
10048762	Tooth infection	['IMLYM', 'DIGEX']	997	1257	1293	1533	1190	13204	997	1257	1293	1533	1190	13204	785	870	880	1100	826	10769	0	0	3	0	4	19
10048799	Acute generalised exanthematous pustulosis	['INTEX']	823	968	1228	1382	1081	11681	823	968	1228	1382	1081	11681	399	437	556	637	388	5520	58	52	91	61	108	771
10048865	Hypoacusis	['NERVO']	3925	4049	4653	5581	6204	50377	3925	4049	4653	5581	6204	50377	2915	3179	3696	4116	3467	37156	13	7	9	7	29	233
10048908	Seasonal allergy	['IMLYM']	897	1129	1323	1488	1628	11282	897	1129	1323	1488	1628	11282	778	869	1033	1140	965	9268	1	1	0	0	0	5
10048948	Bedridden	['GENER']	983	1220	1060	1119	1965	14017	983	1220	1060	1119	1965	14017	792	913	821	793	615	10753	4	6	16	11	21	117
10048959	Peripheral swelling	['GENER']	17105	18890	20300	21965	37674	170308	17105	18890	20300	21965	37674	170308	12759	12887	13366	13814	12584	105636	23	28	18	17	158	459
10048961	Localised oedema	['SKELE', 'GRNEC', 'DIGEX']	1575	1083	1130	1630	1570	13208	1575	1083	1130	1630	1570	13208	283	323	304	278	186	4393	1	0	3	3	7	39
10048962	Brain oedema	['NERVO', 'HISTH']	1003	958	1037	1042	996	17739	1003	958	1037	1042	996	17739	722	706	746	773	588	13380	38	41	28	29	45	665
10049088	Osteopenia	['SKELE', 'METAB']	828	940	1262	1458	781	16249	828	940	1262	1458	781	16249	714	785	1118	1329	664	15165	1	0	0	0	0	3
10049119	Emotional distress	['NERVO']	3754	6742	5971	7871	17576	95766	3754	6742	5971	7871	17576	95766	3429	6014	5548	7270	16648	91140	1	2	1	2	7	24
10049187	Red blood cell sedimentation rate increased	['HAEMA', 'CIRCU']	890	1016	1057	1600	1264	20953	890	1016	1057	1600	1264	20953	666	631	752	1278	719	14183	1	1	2	0	11	25
10049287	Lipodystrophy acquired	['INTEX']	524	554	378	413	228	11406	524	554	378	413	228	11406	108	151	162	129	94	2569	0	0	2	1	0	25
10049293	Pruritus nec	['INTEX']	70281	54194	86164	138914	96778	983951	70281	54194	86164	138914	96778	983951	20025	24452	26264	23616	21927	325040	128	114	133	98	1643	3344
10049470	Bone density decreased	['SKELE']	2524	2729	3557	8225	2491	39261	2524	2729	3557	8225	2491	39261	2386	2563	3381	8060	2321	37837	2	3	3	2	3	37
10049564	Impaired driving ability	['GENER']	900	1094	666	781	762	12062	900	1094	666	781	762	12062	773	566	502	536	392	9997	2	0	1	0	3	11
10049771	Shock haemorrhagic	['CIRCU']	927	1009	981	968	692	11036	927	1009	981	968	692	11036	476	513	518	459	314	6147	72	88	83	58	105	1021
10049803	Blood glucose fluctuation	['METAB']	976	1105	1143	1161	1043	12981	976	1105	1143	1161	1043	12981	657	694	591	536	446	9609	3	1	0	0	2	58
10049816	Muscle tightness	['MUSCU']	1405	1584	1463	1671	2596	19539	1405	1584	1463	1671	2596	19539	1026	1032	927	875	793	13690	3	3	1	0	30	69
10049848	Balance disorder	['NERVO']	7566	9012	7538	8604	11472	103040	7566	9012	7538	8604	11472	103040	5791	5776	5356	5204	4546	74995	4	3	4	6	27	92
10050256	Dysstasia	['NERVO', 'CLSIG']	2356	2679	2491	2688	3475	31281	2356	2679	2491	2688	3475	31281	1849	1849	1818	1809	1657	24432	19	19	19	8	170	429
10050296	Intervertebral disc protrusion	['SKELE']	1525	1635	1505	1627	1326	24493	1525	1635	1505	1627	1326	24493	1252	1250	1162	1201	827	21594	7	8	9	8	23	93
10050528	Ejection fraction decreased	['CIRCU']	1148	1349	1571	1645	1837	17522	1148	1349	1571	1645	1837	17522	837	886	1107	1108	1214	13143	15	14	12	21	67	211
10050584	Contusion	['GENER', 'CLSIG']	8126	8772	8318	8427	15789	105610	8126	8772	8318	8427	15789	105610	5896	6084	5908	5729	5459	76773	33	44	41	16	125	405
10050819	Musculoskeletal chest pain	['NERVO', 'MUSCU']	1442	1493	1427	1509	3137	20248	1442	1493	1427	1509	3137	20248	987	971	978	948	776	13971	1	0	1	0	9	28
10050953	Lower gastrointestinal haemorrhage	['CIRCU', 'DIGEX']	939	809	598	649	655	10253	939	809	598	649	655	10253	593	400	245	212	329	6757	69	88	41	23	39	580
10051055	Deep vein thrombosis	['CIRCU']	4195	4295	4142	4139	11087	98575	4195	4295	4142	4139	11087	98575	2628	2749	2648	2583	2379	66001	239	216	180	171	319	2684
10051118	Drug ineffective for unapproved indication	['GENER']	3956	4488	5602	4535	4480	37328	3956	4488	5602	4535	4480	37328	3658	3798	4256	3763	3818	32764	6	7	10	15	23	68
10051235	Madarosis	['INTEX']	767	1283	1067	733	397	12254	767	1283	1067	733	397	12254	696	1140	948	591	261	11386	1	2	0	0	0	9
10051290	Central nervous system lesion	['NERVO']	1232	1314	1248	1112	903	15080	1232	1314	1248	1112	903	15080	1014	982	950	797	571	12478	6	5	2	2	16	65
10051398	Malignant neoplasm progression	['NEOPL']	11519	12915	13372	12004	10579	102235	11519	12915	13372	12004	10579	102235	8235	7908	8014	6825	5847	69517	491	792	627	398	430	3311
10051589	Large intestine polyp	['DIGEX']	567	615	604	513	395	10544	567	615	604	513	395	10544	366	447	442	377	283	9294	19	21	14	15	13	178
10051592	Acute coronary syndrome	['CIRCU']	644	714	660	603	829	10459	644	714	660	603	829	10459	441	445	402	362	298	7562	14	17	20	15	52	193
10051608	Platelet count increased	['HAEMO', 'CIRCU']	1301	1452	1413	1592	1486	16964	1301	1452	1413	1592	1486	16964	886	941	867	946	770	11584	10	15	14	11	25	179
10052137	Ear discomfort	['NERVO']	970	1124	1089	1154	2441	12785	970	1124	1089	1154	2441	12785	651	685	682	595	482	7996	3	0	0	2	46	75
10052140	Eye pruritus	['NERVO', 'INTEX']	2466	3035	3884	4016	5416	31221	2466	3035	3884	4016	5416	31221	1816	1892	2260	2244	2164	19793	2	2	5	2	80	110
10052143	Ocular discomfort	['NERVO']	882	1007	1152	1719	2689	11026	882	1007	1152	1719	2689	11026	592	597	677	874	906	6035	0	0	1	0	10	14
10052251	Respiratory tract congestion	['RESPI']	1161	1137	1269	913	876	14372	1161	1137	1269	913	876	14372	952	839	1005	804	631	12079	0	0	0	0	3	5
10052840	Cardiac flutter	['CIRCU']	7370	3328	10823	26001	10402	67724	7370	3328	10823	26001	10402	67724	411	432	385	375	391	5157	0	0	0	0	3	5
10052897	Nerve injury	['NERVO']	775	779	807	1052	1178	11904	775	779	807	1052	1178	11904	652	636	649	884	602	9907	0	3	2	1	3	23
10052904	Musculoskeletal stiffness	['CLSIG', 'MUSCU']	8493	9545	9574	11324	16941	107271	8493	9545	9574	11324	16941	107271	5935	5869	6092	7273	5481	70278	36	36	26	24	105	561
10053155	Epigastric discomfort	['DIGEX']	1658	933	1224	2040	1342	13892	1658	933	1224	2040	1342	13892	277	292	264	297	227	3403	0	0	2	2	24	41
10053156	Musculoskeletal discomfort	['MUSCU']	1517	1704	1813	2157	2618	19884	1517	1704	1813	2157	2618	19884	1084	1154	1182	1160	913	14048	2	3	2	0	21	36
10053198	Inappropriate antidiuretic hormone secretion	['ENDOC']	1106	1163	1131	907	682	15823	1106	1163	1131	907	682	15823	623	652	649	550	399	9982	160	169	148	134	127	1870
10053459	Secretion discharge	['GENER']	1082	1425	1446	1323	1210	11011	1082	1425	1446	1323	1210	11011	872	973	1018	930	733	8522	0	1	0	0	0	3
10053567	Coagulopathies	['CIRCU']	876	907	1028	849	1061	21417	876	907	1028	849	1061	21417	769	769	907	702	773	19757	20	9	17	10	29	218
10054236	Clostridium difficile infection	['DIGEX']	2031	2291	2299	1978	1571	18043	2031	2291	2299	1978	1571	18043	1602	1719	1846	1734	1371	14748	29	34	38	42	35	244
10054786	Skin burning sensation	['INTEX']	4612	14605	16840	11088	6954	68338	4612	14605	16840	11088	6954	68338	3324	13216	15385	8858	3232	54381	0	0	0	0	0	1
10054889	Transaminases increased	['DIGEX']	3116	3354	3821	6342	4756	41955	3116	3354	3821	6342	4756	41955	1328	1562	1529	1703	1366	17572	18	11	7	7	14	170
10055798	Haemorrhage	['CIRCU', 'CLSIG']	8963	8556	9459	8769	10675	133653	8963	8556	9459	8769	10675	133653	5887	5826	6396	5194	4775	94329	286	307	284	252	367	2444
10056342	Pulmonary mass	['RESPI']	1095	1272	1347	1482	1337	12961	1095	1272	1347	1482	1337	12961	940	1041	1101	1282	1018	11202	4	3	6	9	13	75
10056819	Gastric disorder	['GRNEC', 'HISTH', 'DIGEX']	3620	4680	4332	4443	3337	39902	3620	4680	4332	4443	3337	39902	3206	3684	3510	3222	2231	33933	0	6	3	2	9	31
10057371	Hypoaesthesia oral	['RESPI']	1399	1636	1928	2314	5131	24739	1399	1636	1928	2314	5131	24739	782	881	904	809	717	12975	2	9	4	5	150	263
10057372	Paraesthesia oral	['RESPI']	1853	2078	2250	2875	8703	32160	1853	2078	2250	2875	8703	32160	740	879	910	818	830	13054	0	3	4	2	36	75
10057654	Breast cancer female	['NEOPL', 'REPRO']	677	849	923	892	681	24885	677	849	923	892	681	24885	572	719	798	763	530	23027	12	4	16	8	12	92
10057667	Bipolar disorder	['NERVO']	578	695	622	712	508	10976	578	695	622	712	508	10976	469	553	496	604	389	9755	6	15	20	14	17	110
10057668	Cognitive disorder	['NERVO']	3750	4105	3837	4383	4586	48706	3750	4105	3837	4383	4586	48706	2916	3058	2866	2914	2733	38414	40	36	39	20	59	443
10057840	Major depression	['NERVO']	501	467	454	596	444	10808	501	467	454	596	444	10808	365	284	344	457	307	8375	2	1	2	1	0	18
10057970	Toxic skin eruption	['INTEX']	1235	1331	1219	1284	920	20747	1235	1331	1219	1284	920	20747	639	598	617	561	394	9070	95	103	91	63	149	1710
10058080	Staphylococcal infection	['IMLYM']	2282	2423	2291	2191	1892	38389	2282	2423	2291	2191	1892	38389	1860	1908	1815	1787	1550	33881	36	52	50	51	46	520
10058709	Sopor	['NERVO']	1678	1580	1365	2718	1056	16617	1678	1580	1365	2718	1056	16617	969	1391	1119	749	527	9367	0	0	0	0	2	3
10058818	Skin laceration	['INTEX']	1604	1664	1528	1575	1105	21777	1604	1664	1528	1575	1105	21777	1253	1256	1145	1180	801	18864	4	3	5	2	10	47
10058920	Restless legs syndrome	['NERVO']	1479	1715	1609	1870	2378	21061	1479	1715	1609	1870	2378	21061	1038	1056	1046	980	873	14548	3	2	2	0	3	46
10059079	Vaccination site erythema	['INTEX']	1359	1358	1461	2320	10722	20504	1359	1358	1461	2320	10722	20504	15	17	5	14	33	117	7	5	4	9	146	194
10059080	Vaccination site reaction	['IMLYM']	449	802	769	1629	18168	24754	449	802	769	1629	18168	24754	3	4	2	10	18	54	0	1	1	0	7	12
10059245	Angiopathy	['CIRCU']	463	410	423	435	418	11798	463	410	423	435	418	11798	291	270	298	292	219	8450	4	3	4	4	12	47
10059282	Metastases to central nervous system	['NERVO', 'NEOPL']	1126	1153	1265	1208	1086	13103	1126	1153	1265	1208	1086	13103	774	742	829	761	684	9910	27	38	48	37	42	269
10059570	Blood alkaline phosphatase increased	['CLCHE', 'DIGEX']	2121	2175	2022	1949	1551	55846	2121	2175	2022	1949	1551	55846	1255	1328	1152	1013	680	36550	65	58	54	41	60	1015
10059895	Urine output decreased	['URINA', 'RENUR']	753	799	790	792	697	10745	753	799	790	792	697	10745	469	505	499	463	389	7944	18	11	13	7	30	243
10060055	Antinuclear antibody positive	['IMLYM']	184	195	205	197	199	10757	184	195	205	197	199	10757	109	132	140	132	64	7357	4	0	0	0	5	20
10060795	Hepatic enzyme increased	['DIGEX']	9776	8280	9076	13705	11021	110114	9776	8280	9076	13705	11021	110114	3502	3816	4173	5306	4890	52867	59	67	81	67	76	880
10060800	Hot flush	['ENDOC', 'CIRCU']	10239	11414	8863	11442	17402	103604	10239	11414	8863	11442	17402	103604	4737	4203	4276	4478	4076	52441	16	9	15	7	198	351
10060820	Joint injury	['SKELE']	1174	1374	1586	1800	1549	19144	1174	1374	1586	1800	1549	19144	1061	1157	1310	1574	1214	17437	1	0	1	0	1	7
10060862	Prostate cancer	['NEOPL', 'REPRO']	3639	4282	5055	6662	13068	57594	3639	4282	5055	6662	13068	57594	3194	3836	4601	6234	12663	53715	71	53	63	59	66	584
10060945	Bacterial infection	['IMLYM']	1343	1516	1711	1783	1482	23202	1343	1516	1711	1783	1482	23202	1002	1107	1197	1257	996	17267	25	27	19	16	32	295
10060946	Pneumonia bacterial	['RESPI', 'IMLYM']	840	889	1043	893	1104	10097	840	889	1043	893	1104	10097	444	458	521	665	754	6427	181	175	181	129	174	1852
10060961	Appetite disorder	['NERVO']	953	799	989	1858	1237	10348	953	799	989	1858	1237	10348	439	401	398	495	441	4654	0	0	1	1	3	6
10061011	Bladder disorder	['HISTH', 'RENUR']	703	819	811	890	811	11034	703	819	811	890	811	11034	560	623	637	655	554	9518	4	6	2	4	18	69
10061016	Blood test abnormal	['CIRCU']	1160	1660	1788	2138	2186	14596	1160	1660	1788	2138	2186	14596	828	889	1058	1226	1249	9953	5	7	0	2	7	24
10061024	Cardiac disorder	['HISTH', 'CIRCU']	5655	6098	6310	7820	7967	99783	5655	6098	6310	7820	7967	99783	4630	4842	5069	6574	6073	86206	28	33	38	32	55	311
10061129	Eye movement disorder	['NERVO']	781	794	700	746	885	12329	781	794	700	746	885	12329	410	403	384	327	292	7431	1	8	4	3	41	103
10061148	Feeding disorder	['NERVO', 'CLSIG']	1619	1920	2118	1984	2602	16178	1619	1920	2118	1984	2602	16178	1365	1483	1623	1455	1435	12239	23	19	24	29	110	319
10061159	Foot deformity	['MUSCU']	897	913	1020	1074	822	11788	897	913	1020	1074	822	11788	773	712	773	854	580	10331	1	4	1	2	5	20
10061169	Embolism	['CIRCU']	885	776	694	670	1168	11171	885	776	694	670	1168	11171	479	515	448	432	411	7220	35	29	25	21	79	357
10061178	Genital haemorrhage	['CIRCU', 'REPRO']	1574	1736	1484	1366	1119	16702	1574	1736	1484	1366	1119	16702	885	932	899	643	561	10748	33	41	41	50	73	392
10061218	Inflammation	['CLSIG', 'IMLYM']	3986	5099	5679	6632	8292	60735	3986	5099	5679	6632	8292	60735	2750	3134	3769	4346	3113	40361	28	14	24	18	164	413
10061224	Limb discomfort	['GENER']	3332	4354	4160	4700	30555	62863	3332	4354	4160	4700	30555	62863	2316	2494	2553	2365	2174	23784	6	2	8	6	80	133
10061225	Limb injury	['SKELE']	2091	2412	2558	2828	2822	24790	2091	2412	2558	2828	2822	24790	1830	1882	1976	2235	1704	20933	5	5	10	7	11	53
10061246	Intervertebral disc degeneration	['SKELE']	463	535	510	555	494	11134	463	535	510	555	494	11134	418	461	448	508	429	10629	0	0	0	1	4	8
10061256	Ischaemic stroke	['NERVO', 'CIRCU']	2019	2204	1889	1780	3142	23580	2019	2204	1889	1780	3142	23580	1255	1398	1207	958	808	15207	14	30	17	6	22	131
10061284	Mental disorder	['NERVO']	2916	3254	3424	5447	4959	50175	2916	3254	3424	5447	4959	50175	1909	2239	2094	3250	3391	38198	19	18	24	18	35	289
10061296	Motor dysfunction	['NERVO']	924	1037	994	1071	1311	12360	924	1037	994	1071	1311	12360	673	651	658	596	496	9005	10	8	4	10	29	139
10061363	Skeletal injury	['SKELE', 'REPRO']	868	1023	1059	7784	973	17814	868	1023	1059	7784	973	17814	853	997	1043	7771	924	17646	0	0	1	0	0	2
10061394	Upper limb fracture	['SKELE']	1607	1739	1675	1642	1418	20573	1607	1739	1675	1642	1418	20573	1263	1374	1388	1328	1106	17778	11	13	9	10	5	76
10061406	Cardiac valve disease	['CIRCU']	353	401	424	418	401	12905	353	401	424	418	401	12905	264	303	321	349	319	11624	13	15	7	4	11	128
10061422	Abnormal behaviour	['NERVO', 'CLSIG']	3213	3465	2622	2324	1855	50675	3213	3465	2622	2324	1855	50675	2457	2598	1721	1424	1142	40372	78	64	74	22	40	1454
10061428	Decreased appetite	['NERVO']	34545	29396	29021	34183	52622	384794	34545	29396	29021	34183	52622	384794	15772	15460	15412	15190	13691	209660	652	575	577	464	979	8499
10061451	Colorectal cancer	['NEOPL', 'DIGEX']	2451	2885	4042	6880	10692	39074	2451	2885	4042	6880	10692	39074	2405	2839	3967	6785	10637	38590	1	4	2	5	3	26
10061461	Erectile dysfunction	['REPRO']	1932	1904	1992	3095	2879	50171	1932	1904	1992	3095	2879	50171	854	873	934	1370	1103	27293	1	2	17	61	59	191
10061481	Renal injury	['RENUR']	2150	3340	8271	8744	1476	42042	2150	3340	8271	8744	1476	42042	2094	3218	8175	8643	1382	41332	5	10	6	4	3	32
10061598	Immunodeficiency	['IMLYM']	1127	1388	1577	1799	1459	11821	1127	1388	1577	1799	1459	11821	949	1045	1214	1359	919	9466	9	17	8	10	15	101
10061599	Lower limb fracture	['SKELE']	1397	1394	1481	1480	1243	17199	1397	1394	1481	1480	1243	17199	1030	1025	1176	1139	974	14420	6	7	6	5	5	65
10061877	Obstructive airways disorder	['RESPI']	652	1007	1561	1563	2039	12583	652	1007	1561	1563	2039	12583	414	660	1072	1341	1737	9878	6	8	11	9	40	170
10061920	Psychotic disorder	['NERVO']	2416	2417	2335	2121	1857	51640	2416	2417	2335	2121	1857	51640	1488	1497	1493	1217	1128	32249	11	14	14	2	2	119
10062060	Hyperlipidaemia	['METAB']	738	575	597	564	603	23790	738	575	597	564	603	23790	360	310	365	274	339	17827	4	6	16	9	15	183
10062070	Peritonitis bacterial	['IMLYM']	602	484	480	483	513	10409	602	484	480	483	513	10409	451	341	367	373	405	8577	7	11	11	10	13	141
10062237	Renal impairment	['RENUR']	10089	11148	11734	10710	9825	134632	10089	11148	11734	10710	9825	134632	4770	5748	6236	5467	5347	77775	1253	1216	1273	1070	1522	12364
10062244	Sinus disorder	['RESPI', 'HISTH']	1431	1627	1627	1601	1310	17103	1431	1627	1627	1601	1310	17103	1323	1433	1458	1440	1088	15888	0	0	0	0	5	6
10062352	Respiratory tract infection	['RESPI', 'IMLYM']	2624	3077	3976	2724	1919	27816	2624	3077	3976	2724	1919	27816	1796	1933	2128	1647	1166	19429	13	15	12	11	18	133
10062506	Heparin-induced thrombocytopenia	['CIRCU']	576	787	626	852	698	11975	576	787	626	852	698	11975	126	221	227	223	200	4163	98	59	73	84	127	1668
10062544	Tooth fracture	['SKELE', 'DIGEX']	806	975	891	921	623	11459	806	975	891	921	623	11459	684	739	685	737	442	10117	1	1	3	1	3	37
10063130	Pregnancy with contraceptive device	['REPRO']	1018	1050	975	1004	672	12462	1018	1050	975	1004	672	12462	480	553	588	427	254	8357	0	0	1	0	0	1
10063743	Hypophagia	['RESPI', 'DIGEX']	1879	2105	2253	2068	1966	30727	1879	2105	2253	2068	1966	30727	1567	1627	1798	1537	1296	26042	27	28	26	26	67	329
10064198	Blood count abnormal	['CIRCU']	1690	2162	2687	3672	3373	20230	1690	2162	2687	3672	3373	20230	1551	1768	2202	3294	2993	18000
10064265	Skin haemorrhage	['INTEX', 'CIRCU', 'HISTH']	936	1352	1381	1345	1524	11478	936	1352	1381	1345	1524	11478	726	1059	1061	983	829	8678	4	3	1	2	6	33
10064658	Osteonecrosis of jaw	['SKELE']	3347	3564	2779	2413	1529	43146	3347	3564	2779	2413	1529	43146	1831	1671	1110	846	752	25183	359	340	373	259	341	3660
10065106	Extensive swelling of vaccinated limb	['GENER']	507	319	365	432	6023	11521	507	319	365	432	6023	11521	0	1	3	0	3	18	0	0	0	1	0	7
10065553	Bone marrow failure	['SKELE', 'HISTH']	8181	6218	13754	29920	20577	120219	8181	6218	13754	29920	20577	120219	2001	2448	3079	3021	3534	33025	463	597	569	601	668	6097
10065687	Bone loss	['SKELE']	1277	1401	1825	3216	787	16996	1277	1401	1825	3216	787	16996	1252	1353	1788	3179	745	16696	0	0	1	0	0	1
10066474	Thyroid cancer	['HISTH', 'ENDOC', 'NEOPL']	733	672	762	955	2498	11206	733	672	762	955	2498	11206	546	550	631	860	2387	10046	11	12	15	6	4	99
10067125	Liver injury	['DIGEX']	1903	1828	2527	4823	4205	24931	1903	1828	2527	4823	4205	24931	929	1113	1236	1669	1626	13203	11	14	24	11	28	157
10067152	Oral herpes	['RESPI', 'IMLYM']	1401	2033	2380	2640	5178	21054	1401	2033	2380	2640	5178	21054	936	1178	1378	1355	1025	11725	6	5	7	2	13	107
10067585	Type 2 diabetes mellitus	['METAB']	1462	1349	1281	1363	1565	34750	1462	1349	1281	1363	1565	34750	1202	960	994	1040	1231	31448	11	20	22	26	28	198
10067868	Skin mass	['INTEX']	749	738	886	975	916	11799	749	738	886	975	916	11799	482	457	541	525	348	6848	8	3	0	2	5	35
10067967	Brain injury	['NERVO']	848	664	793	1188	829	10596	848	664	793	1188	829	10596	694	527	637	1028	618	8978	1	3	5	2	5	24
10068318	Oropharyngeal discomfort	['RESPI']	420	585	1285	1711	3630	10354	420	585	1285	1711	3630	10354	277	342	779	891	829	5063	16	14	15	10	822	985
10068319	Oropharyngeal pain	['NERVO']	9858	11318	11074	12503	30905	133989	9858	11318	11074	12503	30905	133989	6082	6574	6476	6226	4642	73573	26	25	17	17	166	467
10068879	Vaccination site pain	['NERVO']	1737	1471	1837	3358	91966	107940	1737	1471	1837	3358	91966	107940	19	15	19	52	154	307	3	3	1	5	628	650
10069339	Acute kidney injury	['RENUR']	16097	23470	20132	17135	14279	250085	16097	23470	20132	17135	14279	250085	11225	18030	14952	11458	9366	177146	597	658	641	484	676	8352
10069620	Vaccination site swelling	['IMLYM']	1305	1075	1169	1858	9593	19514	1305	1075	1169	1858	9593	19514	10	11	3	8	30	87	11	10	6	7	189	251
10071066	Posterior reversible encephalopathy syndrome	['NERVO']	974	964	965	875	832	10115	974	964	965	875	832	10115	656	643	654	622	593	7107	67	70	48	47	83	898
10072005	Spinal pain	['NERVO']	1223	1503	1528	1735	2626	13862	1223	1503	1528	1735	2626	13862	935	988	964	873	674	8803	2	1	3	1	3	16
10072268	Drug-induced liver injury	['DIGEX']	2955	4252	3828	3537	3250	31130	2955	4252	3828	3537	3250	31130	1547	2444	2000	2095	2047	16563	474	427	453	370	416	5129
10073069	Hepatic cancer	['HISTH', 'NEOPL', 'DIGEX']	1408	1751	2477	3342	5130	24144	1408	1751	2477	3342	5130	24144	1223	1559	2328	3187	5026	22323	31	42	27	29	22	269
10073508	Drug reaction with eosinophilia and systemic symptoms	['INTEX']	3731	3503	4133	4109	3747	40280	3731	3503	4133	4109	3747	40280	1691	1744	2002	1834	1734	19663	231	212	282	182	221	4318
10073755	Pneumocystis jirovecii pneumonia	['RESPI', 'IMLYM']	1369	1625	1552	1202	1143	17600	1369	1625	1552	1202	1143	17600	671	828	781	695	690	10215	259	251	290	206	213	3543
10074170	Candida infection	['IMLYM']	1702	2099	1967	2242	1953	26657	1702	2099	1967	2242	1953	26657	1119	1404	1338	1519	1158	19279	15	19	17	16	11	185
10075192	Internal haemorrhage	['CIRCU']	1246	1090	1138	987	967	11696	1246	1090	1138	987	967	11696	994	815	828	748	585	9901	84	86	95	105	213	717
10077361	Multiple organ dysfunction syndrome	['GENER']	3254	3440	3308	3389	3157	52653	3254	3440	3308	3389	3157	52653	2302	2578	2373	2431	2129	42238	122	134	135	105	163	1674
10077605	Anal incontinence	['CLSIG', 'DIGEX']	1109	1254	1143	1127	1087	17502	1109	1254	1143	1127	1087	17502	789	888	796	718	582	12985	11	3	7	1	15	89
10077753	Frustration tolerance decreased	['NERVO']	819	977	821	1051	916	10066	819	977	821	1051	916	10066	751	818	715	903	752	9157	2	0	0	0	0	3
10077805	Depersonalisation/derealisation disorder	['NERVO']	185	239	238	187	352	10261	185	239	238	187	352	10261	112	129	130	81	89	5397	0	0	2	1	1	19
10079487	Loss of personal independence in daily activities	['NERVO']	4951	6670	6069	7609	8657	61744	4951	6670	6069	7609	8657	61744	4241	4112	4926	6378	6479	50701	11	9	13	10	44	120
10082270	Pharyngeal swelling	['RESPI']	829	1189	2201	2580	4699	16041	829	1189	2201	2580	4699	16041	127	263	1172	1179	1215	4174	4	5	7	1	63	117
10082490	Taste disorder	['NERVO']	1435	2007	3516	4263	6354	23861	1435	2007	3516	4263	6354	23861	237	533	2084	2327	2170	7738	21	35	27	31	59	383
10082548	Anaesthesia oral	['RESPI']	958	436	1275	3083	1021	10426	958	436	1275	3083	1021	10426	0	4	6	11	5	26	0	0	0	0	1	3
10083842	Immune thrombocytopenia	['CIRCU', 'INTEX', 'IMLYM']	942	1075	1124	1029	2234	15793	942	1075	1124	1029	2234	15793	491	610	611	577	545	9701	88	95	79	87	163	1107

## Sheet: Table S2
Title: Impact of the COVID-19 pandemic on the spontaneous reporting and signal detection of adverse drug events.
Authors: Diana Montes-Grajalesa, Ricard Garcia-Sernaa, Jordi Mestresa,*
Affiliations: a Chemotargets SL, Parc Científic de Barcelona, Baldiri Reixac 4 (TI-05A7), 08028 Barcelona, Catalonia, Spain.
* Corresponding author: Jordi Mestres.
E-mail: jordi.mestres@chemotargets.com
Supplementary Table S2. Number of reports per adverse event (AE) and year from VigiBase, FAERS and JADER (all together and separately), excluding reports solely related to COVID-19 vaccines. MedDRA: Medical Dictionary for Regulatory Activities.
MedDRA code	Term	Systems	Number of reports (VigiBase, FAERS and JADER)					Total number of reports from VigiBase, FAERS and JADER (up to 31/dec/2021)	Number of reports (VigiBase)					Total number of reports from VigiBase (up to 31/dec/2021)	Number of reports (FAERS)					Total number of reports from FAERS (up to 31/dec/2021)	Number of reports (JADER)					Total number of reports from JADER (up to 31/dec/2021)
			2017	2018	2019	2020	2021		2017	2018	2019	2020	2021		2017	2018	2019	2020	2021		2017	2018	2019	2020	2021
10000059	Abdominal discomfort	['DIGEX']	22063	20610	23112	29949	23435	212761	22063	20610	23112	29949	23435	212761	11174	12034	12434	12939	12488	128385	25	31	26	23	61	381
10000060	Abdominal distension	['CLSIG', 'DIGEX']	11923	12053	12973	17350	12092	143090	11923	12053	12973	17350	12092	143090	6509	6679	6668	6365	5142	89146	29	20	38	12	28	344
10000081	Abdominal pain	['NERVO', 'DIGEX']	38751	36224	37667	53715	38964	527910	38751	36224	37667	53715	38964	527910	14013	14222	14387	14115	11903	247089	133	131	126	107	189	1807
10000084	Abdominal pain lower	['NERVO', 'DIGEX']	2647	2820	2768	3009	2588	33117	2647	2820	2768	3009	2588	33117	1495	1626	1590	1393	1113	22615	5	9	7	5	18	125
10000087	Abdominal pain upper	['NERVO', 'DIGEX']	20205	23503	24297	29764	26079	261785	20205	23503	24297	29764	26079	261785	12915	13149	13813	13191	10951	166164	39	28	46	33	39	530
10000125	Abnormal dreams	['NERVO']	1990	2326	1854	1958	1718	42532	1990	2326	1854	1958	1718	42532	1411	1423	1165	1018	777	31929	0	0	3	4	1	17
10000133	Abnormal faeces	['CLSIG', 'DIGEX']	940	1135	1150	1480	1159	13416	940	1135	1150	1480	1159	13416	569	640	581	667	493	8986	1	1	0	0	2	12
10000188	Abnormal weight gain	['METAB']	676	678	542	516	283	10393	676	678	542	516	283	10393	382	217	257	148	97	8278	0	1	0	0	0	2
10000210	Abortion	['CLSIG', 'REPRO']	384	391	409	271	271	11285	384	391	409	271	271	11285	204	185	166	135	118	5680	29	36	24	17	26	338
10000220	Abortion induced	['REPRO']	495	549	538	473	503	13728	495	549	538	473	503	13728	353	333	359	266	285	11122	3	6	2	4	1	66
10000234	Abortion spontaneous	['REPRO']	2738	3093	3952	2806	3231	46048	2738	3093	3952	2806	3231	46048	1884	2034	2223	1772	1717	33898	28	25	25	15	25	300
10000269	Abscess	['INTEX', 'CLSIG']	2092	1815	1914	1971	1511	26744	2092	1815	1914	1971	1511	26744	849	993	1087	1092	779	15800	16	21	21	9	16	207
10000369	Accident	['GENER']	980	975	1094	1164	927	16876	980	975	1094	1164	927	16876	738	749	864	877	696	15033	8	11	7	7	2	63
10000486	Acidosis	['METAB']	490	561	573	625	511	13515	490	561	573	625	511	13515	344	404	405	437	330	9557	10	14	20	12	28	204
10000496	Acne	['INTEX']	6790	14519	17202	13469	6506	87903	6790	14519	17202	13469	6506	87903	4461	11658	14678	10122	3801	64145	8	7	5	2	3	143
10000804	Acute hepatic failure	['DIGEX']	1176	1228	1256	1103	1126	13998	1176	1228	1256	1103	1126	13998	748	855	766	736	805	9682	39	43	62	27	76	514
10000880	Acute myeloid leukaemia	['SKELE']	1211	1290	1197	1082	834	15572	1211	1290	1197	1082	834	15572	873	900	830	749	603	11846	55	77	65	57	66	864
10000891	Acute myocardial infarction	['CIRCU']	2014	1863	1993	1733	1950	35445	2014	1863	1993	1733	1950	35445	1330	1225	1334	1106	1068	27328	122	94	85	85	183	1420
10001052	Acute respiratory distress syndrome	['RESPI']	1190	1211	1306	1807	1230	22878	1190	1211	1306	1807	1230	22878	755	760	892	1377	844	17867	102	69	83	75	89	1206
10001053	Acute respiratory failure	['RESPI']	1263	1440	1457	1541	1600	17274	1263	1440	1457	1541	1600	17274	1037	1138	1169	1173	1246	14144	29	36	40	39	51	632
10001367	Adrenal insufficiency	['ENDOC']	1207	1493	1964	1681	1699	14061	1207	1493	1964	1681	1699	14061	665	825	867	952	820	8452	142	301	418	380	581	2135
10001443	Affective disorder	['NERVO']	1196	1667	827	1082	754	10249	1196	1667	827	1082	754	10249	687	456	512	486	413	6355	1	3	2	1	4	26
10001480	Ageusia	['NERVO', 'RESPI']	2220	2189	2092	3211	3735	37032	2220	2189	2092	3211	3735	37032	1639	1326	1314	1871	1579	22346	3	2	3	0	2	72
10001488	Aggression	['NERVO', 'CLSIG']	4556	5163	4073	4185	3273	76739	4556	5163	4073	4185	3273	76739	2805	2656	2475	2065	1872	47734	47	33	39	30	31	518
10001497	Agitation	['NERVO', 'CLSIG']	7885	7497	6477	7765	5972	142464	7885	7497	6477	7765	5972	142464	5114	3989	3642	3418	2956	80805	33	20	34	23	32	549
10001507	Agranulocytosis	['CIRCU', 'IMLYM']	2682	2696	3199	4082	2170	56237	2682	2696	3199	4082	2170	56237	981	1119	1283	909	737	19981	212	185	213	135	167	3965
10001540	Akathisia	['NERVO']	1628	1407	1558	1698	1313	21164	1628	1407	1558	1698	1313	21164	744	790	810	630	646	12395	14	23	29	25	29	316
10001551	Alanine aminotransferase increased	['HAEMA', 'DIGEX']	8066	6554	7203	8802	6649	133621	8066	6554	7203	8802	6649	133621	3028	2813	3110	3848	2581	74408	230	216	217	150	228	3400
10001760	Alopecia	['INTEX', 'CLSIG']	23280	32358	23396	24274	18613	275252	23280	32358	23396	24274	18613	275252	14251	20399	15880	13187	11269	190454	39	41	34	25	32	488
10001854	Altered state of consciousness	['NERVO']	2866	3758	3144	2493	2406	32530	2866	3758	3144	2493	2406	32530	1288	1471	1343	1173	1152	15674	494	467	422	440	565	6383
10001906	Amblyopia	['NERVO']	44	57	43	52	50	13993	44	57	43	52	50	13993	27	32	26	31	28	13434	0	0	0	2	0	5
10001928	Amenorrhoea	['REPRO']	2236	1829	1623	1903	2671	36881	2236	1829	1623	1903	2671	36881	849	726	708	579	468	20756	4	4	3	5	3	81
10001949	Amnesia	['NERVO']	6062	7143	4544	5216	4412	97764	6062	7143	4544	5216	4412	97764	4468	3653	3380	3490	2901	71055	19	14	12	12	21	271
10002016	Amylase increased	['CLCHE', 'DIGEX']	513	535	505	577	493	14868	513	535	505	577	493	14868	249	262	226	204	209	9162	34	36	36	23	48	470
10002034	Anaemia	['CIRCU', 'CLSIG']	24213	21349	20454	24117	18203	314252	24213	21349	20454	24117	18203	314252	10865	11480	11018	10622	8803	184072	836	824	823	623	886	12124
10002198	Anaphylactic reaction	['RESPI', 'INTEX']	14296	11627	16890	25463	16923	161489	14296	11627	16890	25463	16923	161489	2804	3218	3777	3220	3294	41456	607	610	698	459	1848	8451
10002199	Anaphylactic shock	['RESPI', 'INTEX']	8785	7275	10264	16203	9129	131055	8785	7275	10264	16203	9129	131055	1381	1712	1600	1230	1170	21732	905	869	830	649	879	15198
10002216	Anaphylactoid reaction	['CIRCU']	3466	1749	4265	9897	3698	80100	3466	1749	4265	9897	3698	80100	165	185	202	185	156	18549	62	64	48	46	94	2348
10002368	Anger	['NERVO']	2438	3077	2535	2554	1929	36421	2438	3077	2535	2554	1929	36421	1999	2014	1906	1730	1332	30231	11	10	14	12	9	117
10002383	Angina pectoris	['RESPI', 'CIRCU']	2544	2576	2588	2631	2709	50191	2544	2576	2588	2631	2709	50191	1475	1416	1408	1444	1297	32861	126	136	114	86	143	1335
10002424	Angioedema	['INTEX']	12494	12115	12822	15187	12374	187153	12494	12115	12822	15187	12374	187153	2646	3146	2795	2359	2190	45789	31	44	70	40	133	735
10002511	Anhedonia	['NERVO']	1172	1677	2798	3582	1948	34761	1172	1677	2798	3582	1948	34761	1104	1564	2730	3486	1877	34098
10002544	Ankle fracture	['SKELE']	1021	1108	1089	1086	851	15151	1021	1108	1089	1086	851	15151	869	881	924	947	739	13609	7	3	2	1	5	46
10002653	Anosmia	['NERVO', 'RESPI']	818	923	841	1653	1885	16825	818	923	841	1653	1885	16825	588	528	520	1021	753	11707	1	4	0	0	0	96
10002847	Anuria	['RENUR']	804	891	795	819	548	15337	804	891	795	819	548	15337	518	626	541	480	340	11004	21	23	10	14	22	229
10002855	Anxiety	['NERVO', 'CLSIG']	22973	27272	24975	28723	24424	365302	22973	27272	24975	28723	24424	365302	16236	17648	17734	18796	16090	278387	30	31	26	19	55	434
10002942	Apathy	['NERVO']	1779	2312	1530	2032	1506	23706	1779	2312	1530	2032	1506	23706	1046	772	724	732	600	13167	4	3	2	4	3	73
10002948	Aphasia	['NERVO']	2878	3008	2906	3196	2894	42108	2878	3008	2906	3196	2894	42108	1827	1883	1993	1716	1516	29127	9	10	10	7	44	181
10002953	Aphonia	['RESPI']	1066	1323	1491	1371	1196	13877	1066	1323	1491	1371	1196	13877	839	899	1071	912	673	10622	1	0	1	0	2	10
10002959	Aphthous ulcer	['RESPI']	1219	1480	1410	1804	1334	16241	1219	1480	1410	1804	1334	16241	585	685	674	730	534	7413	3	2	6	2	5	64
10002967	Aplastic anaemia	['CIRCU']	359	381	383	462	404	11986	359	381	383	462	404	11986	218	232	234	331	270	7308	36	34	31	29	42	519
10002974	Apnoea	['RESPI', 'CLSIG']	966	1234	1183	960	859	33756	966	1234	1183	960	859	33756	425	472	529	355	334	18970	18	9	23	13	27	226
10003011	Appendicitis	['IMLYM', 'DIGEX']	831	961	892	848	892	10573	831	961	892	848	892	10573	490	596	529	546	569	7411	57	80	65	61	68	676
10003041	Application site erythema	['INTEX']	3090	3550	3101	3301	2321	36839	3090	3550	3101	3301	2321	36839	1557	1383	1346	1023	805	23246	6	2	5	1	0	31
10003046	Application site irritation	['INTEX']	1238	897	900	1125	813	13066	1238	897	900	1125	813	13066	563	508	542	602	457	9798	0	0	1	0	0	3
10003051	Application site pain	['INTEX']	3161	3513	3162	3408	2792	30438	3161	3513	3162	3408	2792	30438	1886	1821	1663	1208	926	18094	0	0	1	1	0	11
10003053	Application site pruritus	['INTEX']	2362	2434	2560	2955	2106	26916	2362	2434	2560	2955	2106	26916	1278	1175	1255	1268	1003	18352	1	1	3	0	1	14
10003054	Application site rash	['INTEX']	1827	1454	1256	1355	1019	16631	1827	1454	1256	1355	1019	16631	785	711	665	702	509	11108	1	0	1	1	0	8
10003055	Application site reaction	['INTEX']	1446	1965	682	636	383	75078	1446	1965	682	636	383	75078	307	241	265	190	114	41104	0	0	1	0	0	3
10003119	Arrhythmia	['CIRCU', 'CLSIG']	5706	5448	5874	8100	6172	89084	5706	5448	5874	8100	6172	89084	2830	2915	2924	2607	2268	53533	132	157	171	150	281	1557
10003210	Arteriosclerosis	['CIRCU']	486	496	582	470	631	13587	486	496	582	470	631	13587	355	354	434	296	461	11796	9	7	6	7	17	83
10003239	Arthralgia	['SKELE', 'INTEX']	38318	44974	41314	50060	77914	536866	38318	44974	41314	50060	77914	536866	25159	24487	25730	28737	24931	331604	114	97	84	77	240	1629
10003246	Arthritis	['SKELE', 'HISTH']	5299	6167	6933	7752	6531	91901	5299	6167	6933	7752	6531	91901	4044	4384	5049	5815	4273	68370	29	35	36	22	56	568
10003285	Arthropathy	['HISTH', 'CIRCU', 'ENDOC', 'METAB']	3955	4449	4843	5636	5672	57151	3955	4449	4843	5636	5672	57151	3216	3297	3719	4681	4833	47232	8	15	15	7	9	98
10003445	Ascites	['DIGEX']	2912	2885	2793	2229	2118	39946	2912	2885	2793	2229	2118	39946	1828	1923	1788	1463	1460	30185	137	166	185	125	166	1567
10003481	Aspartate aminotransferase increased	['HAEMA', 'DIGEX']	6365	5150	5403	6639	4988	116568	6365	5150	5403	6639	4988	116568	2378	2422	2558	3038	2024	69620	213	214	214	142	204	3161
10003497	Asphyxia	['RESPI', 'CLSIG']	827	918	1025	868	804	10819	827	918	1025	868	804	10819	547	641	704	539	505	7703	14	24	21	19	39	229
10003504	Aspiration	['RESPI']	726	701	804	731	770	12037	726	701	804	731	770	12037	547	512	592	552	571	9759	31	38	35	33	45	342
10003549	Asthenia	['NERVO']	47841	47174	43685	58917	49409	596471	47841	47174	43685	58917	49409	596471	24936	23822	23197	22093	19452	364881	96	90	76	67	174	1298
10003553	Asthma	['RESPI']	5661	7476	9549	10988	11536	112610	5661	7476	9549	10988	11536	112610	3872	5110	6565	8250	9010	86065	71	75	83	46	187	1371
10003591	Ataxia	['NERVO', 'CLSIG']	1423	1397	1215	1345	1185	27340	1423	1397	1215	1345	1185	27340	724	716	687	603	593	9745	7	7	6	8	11	130
10003598	Atelectasis	['RESPI']	522	576	582	500	493	14157	522	576	582	500	493	14157	421	435	445	404	389	12654	11	15	10	11	10	141
10003658	Atrial fibrillation	['CIRCU']	7223	7691	7813	7772	7549	110251	7223	7691	7813	7772	7549	110251	5221	5631	5625	5243	4955	84141	185	181	169	152	233	1920
10003662	Atrial flutter	['CIRCU']	642	631	641	619	573	9971	642	631	641	619	573	9971	483	448	478	405	356	8074	7	18	13	4	6	139
10003664	Atrial septal defect	['CIRCU']	540	630	505	473	417	10234	540	630	505	473	417	10234	398	514	413	346	279	8736	2	2	3	1	5	37
10003671	Atrioventricular block	['CIRCU']	649	669	719	726	524	15661	649	669	719	726	524	15661	406	438	495	408	318	8901	23	20	20	21	21	353
10003673	Atrioventricular block complete	['CIRCU']	1166	611	545	566	452	12240	1166	611	545	566	452	12240	368	343	349	344	284	8048	50	64	42	49	51	742
10003885	Azotaemia	['RENUR']	1315	633	361	319	228	21164	1315	633	361	319	228	21164	149	207	226	139	128	3499	15	6	6	2	11	116
10003983	Dorsopathy	['SKELE']	1060	1195	1250	1256	965	14675	1060	1195	1250	1256	965	14675	978	1013	1119	1101	825	13706	1	2	1	1	1	9
10003988	Back pain	['NERVO']	23105	25327	23440	26688	26729	303034	23105	25327	23440	26688	26729	303034	15258	15985	14723	14064	12385	211587	96	85	88	69	138	1049
10003997	Bacteraemia	['CIRCU', 'IMLYM']	971	970	1057	977	939	11198	971	970	1057	977	939	11198	692	711	733	759	724	8883	79	83	78	87	80	714
10004146	Basal cell carcinoma	['NEOPL']	1562	1601	1627	1390	1145	17324	1562	1601	1627	1390	1145	17324	1125	1091	1115	906	791	13017	9	4	8	4	8	74
10005003	Bladder cancer	['NEOPL', 'RENUR']	3260	3279	3813	5658	8528	48737	3260	3279	3813	5658	8528	48737	2962	2987	3553	5473	8385	45809	65	59	46	47	29	730
10005169	Blindness	['NERVO']	2710	2770	3157	3471	3374	43621	2710	2770	3157	3471	3374	43621	2188	2196	2581	2770	2384	35652	8	17	14	14	33	150
10005186	Blindness unilateral	['NERVO']	954	1078	1092	1058	883	14391	954	1078	1092	1058	883	14391	826	912	887	867	623	12711	6	7	6	10	7	63
10005191	Blister	['NERVO', 'IMLYM', 'CLSIG']	5920	6338	6642	7411	7185	73662	5920	6338	6642	7411	7185	73662	3232	3719	3714	3155	3791	44521	19	22	25	26	26	401
10005287	Blood albumin decreased	['CIRCU', 'CLCHE']	585	608	624	566	616	11541	585	608	624	566	616	11541	409	422	402	349	260	9344	13	18	23	26	43	333
10005364	Blood bilirubin increased	['CLCHE', 'DIGEX']	2715	2508	2490	2887	2349	48314	2715	2508	2490	2887	2349	48314	1362	1388	1395	1313	1149	33155	88	86	64	61	62	1495
10005395	Blood calcium decreased	['METAB', 'CLCHE']	914	1011	1132	1012	1008	12997	914	1011	1132	1012	1008	12997	729	769	913	723	699	10865	8	8	8	4	10	92
10005425	Blood cholesterol increased	['METAB']	2800	2983	2791	3298	2885	47456	2800	2983	2791	3298	2885	47456	1903	1926	1963	2231	1831	40206	4	4	19	23	14	136
10005470	Blood creatine phosphokinase increased	['CLCHE', 'METAB']	3059	2914	3011	3093	2354	72934	3059	2914	3011	3093	2354	72934	1259	1378	1387	1235	953	41346	217	231	220	169	185	3236
10005483	Blood creatinine increased	['CLCHE', 'METAB']	7335	7059	7038	7353	6784	111123	7335	7059	7038	7353	6784	111123	3772	3954	3895	3734	2987	79033	131	119	110	78	141	2089
10005554	Blood glucose abnormal	['METAB']	2317	2644	2158	2268	1967	21369	2317	2644	2158	2268	1967	21369	1341	1559	1293	1175	1158	14569	3	2	3	1	1	24
10005555	Blood glucose decreased	['METAB', 'CLCHE']	3551	3552	3373	3396	3162	49267	3551	3552	3373	3396	3162	49267	2686	2869	2695	2365	2241	42844	6	5	7	6	5	164
10005557	Blood glucose increased	['METAB', 'CLCHE']	16241	17347	16328	17567	15459	201715	16241	17347	16328	17567	15459	201715	11032	12193	11134	10689	9779	160797	81	54	51	52	106	1069
10005619	Blood iron decreased	['METAB', 'CLCHE']	926	1126	1157	1220	988	10520	926	1126	1157	1220	988	10520	721	820	901	967	749	8619	0	0	0	4	2	7
10005630	Blood lactate dehydrogenase increased	['CLCHE', 'METAB']	1327	1306	1317	1284	979	34076	1327	1306	1317	1284	979	34076	842	843	846	739	496	24863	40	53	46	37	71	877
10005724	Blood potassium decreased	['CLCHE', 'METAB']	2828	2242	2329	2254	2193	32442	2828	2242	2329	2254	2193	32442	1775	1822	1892	1808	1714	26983	30	35	36	23	34	482
10005725	Blood potassium increased	['CLCHE', 'METAB']	1494	1568	1448	1380	1293	20056	1494	1568	1448	1380	1293	20056	1071	1099	1010	932	783	15667	46	39	41	23	36	654
10005728	Changes in blood pressure	['CIRCU']	1492	1834	1896	2157	1843	17443	1492	1834	1896	2157	1843	17443	1269	1334	1441	1609	1302	14302	3	2	0	0	9	23
10005734	Blood pressure decreased	['CIRCU']	7396	7856	9072	10956	8720	106586	7396	7856	9072	10956	8720	106586	4016	4121	4319	4056	3704	61675	502	545	484	408	701	8391
10005746	Blood pressure fluctuation	['CIRCU']	2507	3493	3341	5032	2778	28998	2507	3493	3341	5032	2778	28998	1863	2480	2373	4298	2088	22702	9	8	16	3	11	98
10005750	Blood pressure increased	['CIRCU']	15041	16125	17224	22714	17478	192307	15041	16125	17224	22714	17478	192307	9410	10130	10538	12086	9614	132911	177	159	120	129	535	2399
10005760	Blood pressure systolic increased	['CIRCU']	1526	2018	2394	3058	1957	23086	1526	2018	2394	3058	1957	23086	871	1031	1439	2792	1689	18346	21	16	10	10	50	180
10005802	Blood sodium decreased	['CLCHE', 'METAB']	1263	1337	1463	1430	1439	21595	1263	1337	1463	1430	1439	21595	987	1042	1116	1024	1035	17888	22	12	27	25	25	310
10005833	Blood thyroid stimulating hormone increased	['ENDOC', 'IMLYM', 'CLCHE']	3191	4337	1096	1627	891	16603	3191	4337	1096	1627	891	16603	2080	541	472	465	340	8105	6	6	3	2	6	47
10005839	Blood triglycerides increased	['METAB', 'CLCHE']	1355	1324	1131	1184	1100	22910	1355	1324	1131	1184	1100	22910	932	788	749	601	497	18712	17	16	26	23	25	311
10005851	Blood urea increased	['CLCHE', 'RENUR']	1768	1419	1212	1214	1527	44719	1768	1419	1212	1214	1527	44719	830	829	681	547	402	32019	40	38	30	15	46	945
10005861	Blood uric acid increased	['CLCHE', 'RENUR']	741	758	1195	1876	962	10561	741	758	1195	1876	962	10561	305	373	349	304	224	5236	7	11	8	17	17	264
10005956	Bone disorder	['SKELE', 'HISTH']	1076	1011	1104	1218	881	22653	1076	1011	1104	1218	881	22653	903	763	829	955	581	19702	4	6	4	1	7	37
10006002	Bone pain	['SKELE']	5705	6838	6077	6592	6447	75675	5705	6838	6077	6592	6447	75675	4032	4176	3732	3451	2679	52852	12	14	9	6	6	158
10006093	Bradycardia	['CIRCU', 'CLSIG']	6321	7048	6854	8168	6552	114144	6321	7048	6854	8168	6552	114144	2890	3336	3445	3488	2874	59882	308	292	296	191	385	3391
10006242	Breast enlargement	['REPRO']	428	386	383	418	345	10234	428	386	383	418	345	10234	194	156	202	129	96	6217	1	0	0	1	0	11
10006298	Breast pain	['REPRO']	2042	1854	1421	1838	2036	28139	2042	1854	1421	1838	2036	28139	761	636	631	551	440	16138	2	0	1	1	1	18
10006451	Bronchitis	['RESPI']	7516	7850	8297	6662	3667	89875	7516	7850	8297	6662	3667	89875	5382	5328	5577	4183	2569	71276	46	44	42	22	19	615
10006482	Bronchospasm	['RESPI']	1912	1975	2019	2290	1855	55820	1912	1975	2019	2290	1855	55820	782	837	893	651	526	16004	19	8	3	8	44	217
10006784	Burning sensation	['NERVO']	7741	8061	7983	8680	8343	92952	7741	8061	7983	8680	8343	92952	4749	4651	4499	3770	3599	60769	1	3	10	0	5	33
10006811	Bursitis	['SKELE']	668	872	971	963	922	12861	668	872	971	963	922	12861	504	580	658	659	496	10254	0	2	2	3	7	28
10006895	Cachexia	['CLSIG', 'MUSCU']	2558	1052	813	928	513	11665	2558	1052	813	928	513	11665	287	314	314	333	202	5511	10	9	8	8	9	82
10007515	Cardiac arrest	['CIRCU']	5974	5771	5408	6405	5525	119974	5974	5771	5408	6405	5525	119974	4234	4176	3806	4387	3420	89533	162	119	120	120	201	1818
10007554	Cardiac failure	['CIRCU']	7959	8391	8668	7624	6955	113592	7959	8391	8668	7624	6955	113592	4927	5254	5320	4718	4235	76497	632	584	621	525	787	7102
10007559	Cardiac failure congestive	['CIRCU']	3582	3705	3419	2819	2596	101504	3582	3705	3419	2819	2596	101504	3009	3050	2860	2470	2252	93123	146	135	123	122	146	1744
10007586	Cardiac murmur	['CIRCU', 'CLSIG']	402	405	452	452	355	13278	402	405	452	452	355	13278	330	299	363	352	256	12231	0	4	2	0	0	15
10007617	Cardio-respiratory arrest	['RESPI', 'CIRCU']	3332	2843	2735	2390	2056	46592	3332	2843	2735	2390	2056	46592	2708	2174	2019	1739	1183	39290	117	131	101	86	302	1761
10007625	Cardiogenic shock	['CIRCU']	828	1021	1070	927	1169	13676	828	1021	1070	927	1169	13676	595	776	844	665	889	10980	12	13	9	12	44	227
10007632	Cardiomegaly	['CIRCU']	725	739	663	662	587	21756	725	739	663	662	587	21756	550	572	483	501	380	19612	15	7	17	7	33	191
10007636	Cardiomyopathy	['CIRCU']	1200	1269	1196	1122	1052	23031	1200	1269	1196	1122	1052	23031	698	814	730	732	644	16544	68	74	88	83	97	721
10007649	Cardiovascular disorder	['GRNEC', 'CIRCU']	1327	1810	1499	1806	1466	42806	1327	1810	1499	1806	1466	42806	808	932	752	710	520	35851	14	7	14	10	23	111
10007697	Carpal tunnel syndrome	['NERVO']	967	1030	1097	1154	992	14774	967	1030	1097	1154	992	14774	798	783	858	932	761	12579	6	2	0	3	2	37
10007739	Cataract	['NERVO', 'CLSIG']	4586	5048	5064	4966	4483	61323	4586	5048	5064	4966	4483	61323	3377	3705	3672	3851	3401	49184	104	163	135	126	109	1113
10007882	Cellulitis	['INTEX', 'IMLYM']	5433	5578	5390	4857	4083	71306	5433	5578	5390	4857	4083	71306	3387	3397	3267	3169	2504	48034	197	216	228	173	212	2243
10008111	Cerebral haemorrhage	['NERVO', 'CIRCU']	5360	4982	5038	4535	3436	64459	5360	4982	5038	4535	3436	64459	2407	2222	2372	1818	1522	31345	561	633	542	304	471	5855
10008118	Cerebral infarction	['NERVO', 'CIRCU']	4352	3931	3623	2185	2713	45614	4352	3931	3623	2185	2713	45614	1708	1600	1433	1044	987	24845	801	819	772	583	913	7995
10008120	Cerebral ischaemia	['NERVO']	598	458	381	390	327	10369	598	458	381	390	327	10369	303	276	253	194	161	8116	10	6	10	14	18	97
10008190	Cerebrovascular accident	['NERVO', 'CIRCU']	9659	9716	9818	10090	10811	195312	9659	9716	9818	10090	10811	195312	7539	7505	7808	8007	7693	170502	28	30	21	12	28	230
10008196	Cerebrovascular disorder	['NERVO', 'CIRCU']	200	162	156	165	139	14251	200	162	156	165	139	14251	96	101	92	89	69	5025	8	4	10	5	19	93
10008417	Cheilitis	['RESPI', 'INTEX', 'IMLYM']	519	557	485	517	433	10407	519	557	485	517	433	10407	287	292	238	235	183	5780	9	4	4	6	2	76
10008469	Chest discomfort	['NERVO']	15059	13541	15311	18731	17220	163509	15059	13541	15311	18731	17220	163509	5765	6148	6669	6627	6373	82758	29	30	37	29	109	594
10008479	Chest pain	['NERVO']	35245	24813	39832	72692	39298	487204	35245	24813	39832	72692	39298	487204	10375	10683	10433	9394	8410	208581	62	45	59	40	152	811
10008531	Chills	['CLSIG', 'DIGEX']	30267	21844	33172	59157	87033	416883	30267	21844	33172	59157	87033	416883	6672	6853	6744	6796	7368	112011	71	60	51	45	186	1203
10008589	Choking	['DIGEX']	1762	2029	1807	1649	1570	20758	1762	2029	1807	1649	1570	20758	1332	1386	1374	1182	1144	15593	20	15	13	16	18	116
10008612	Cholecystitis	['IMLYM', 'HISTH', 'DIGEX']	921	970	938	792	687	17116	921	970	938	792	687	17116	560	629	596	495	392	13071	75	87	68	75	91	744
10008629	Cholelithiasis	['DIGEX']	2503	2138	2184	2184	1724	44286	2503	2138	2184	2184	1724	44286	1513	1443	1474	1448	1062	35857	42	47	52	37	34	516
10008635	Cholestasis	['DIGEX']	1702	2288	2034	2413	1506	27041	1702	2288	2034	2413	1506	27041	1116	1438	1313	1224	765	17141	32	21	24	34	19	574
10008796	Chromaturia	['URINA', 'RENUR']	2428	2725	2475	2744	2282	33059	2428	2725	2475	2744	2282	33059	1378	1557	1337	1203	973	22385	10	10	9	3	10	137
10009033	Chronic obstructive pulmonary disease	['RESPI']	3600	3798	4336	3654	2899	51550	3600	3798	4336	3654	2899	51550	2957	3039	3395	2821	2285	44863	23	13	16	20	28	173
10009192	Circulatory collapse	['CIRCU', 'CLSIG']	1734	1707	1697	1534	1345	43581	1734	1707	1697	1534	1345	43581	891	1028	946	744	654	19189	36	44	33	32	55	616
10009657	Clostridium difficile colitis	['DIGEX']	1808	2302	2652	1669	1468	19767	1808	2302	2652	1669	1468	19767	599	711	726	546	493	8268	36	29	43	41	45	375
10009866	Cold sweat	['INTEX']	2475	2186	2915	4539	3949	35660	2475	2186	2915	4539	3949	35660	1008	997	1046	886	862	15889	14	14	8	12	91	305
10009887	Colitis	['HISTH', 'DIGEX']	3300	3858	4495	3915	3630	47396	3300	3858	4495	3915	3630	47396	2205	2497	2858	2540	2310	33183	133	176	208	143	202	1165
10009900	Colitis ulcerative	['DIGEX']	1888	2251	2608	2570	2642	27809	1888	2251	2608	2570	2642	27809	1270	1448	1783	2071	2066	21689	49	51	90	67	97	577
10009944	Colon cancer	['NEOPL', 'DIGEX']	1188	1222	1380	1273	1217	16136	1188	1222	1380	1273	1217	16136	771	807	937	1007	1001	12459	109	105	120	93	92	1034
10010071	Coma	['NERVO']	3589	4138	4423	4559	3097	83645	3589	4138	4423	4559	3097	83645	2414	2966	3177	2669	2003	59649	48	27	31	25	32	470
10010144	Completed suicide	['NERVO']	6175	4688	4040	4840	2061	72763	6175	4688	4040	4840	2061	72763	5627	4204	3608	4419	1837	65720	70	59	44	106	26	938
10010305	Confusional state	['NERVO']	15002	14840	14155	16108	14499	256961	15002	14840	14155	16108	14499	256961	10537	10303	9771	8973	8309	165409	20	22	12	13	17	447
10010741	Conjunctivitis	['NERVO', 'CLSIG']	1941	2458	2702	3053	2606	54020	1941	2458	2702	3053	2606	54020	983	1381	1413	1261	1062	24040	6	8	9	10	7	132
10010774	Constipation	['CLSIG', 'DIGEX']	31691	26269	25672	33253	26630	304584	31691	26269	25672	33253	26630	304584	13326	13618	13314	14286	13232	179247	96	71	88	58	80	1035
10010947	Coordination abnormal	['NERVO', 'CLSIG', 'MUSCU']	1069	1046	882	942	898	34284	1069	1046	882	942	898	34284	579	702	580	522	447	25991	1	1	0	0	2	14
10011078	Coronary artery disease	['GRNEC', 'CIRCU']	1005	1001	1023	1068	965	41953	1005	1001	1023	1068	965	41953	706	718	738	756	678	37374	5	5	8	6	40	91
10011086	Coronary artery occlusion	['CIRCU']	737	663	672	606	509	16847	737	663	672	606	509	16847	622	553	555	515	419	15633	9	6	4	7	13	84
10011224	Cough	['RESPI', 'CLSIG']	34698	35606	41775	48098	41214	445778	34698	35606	41775	48098	41214	445778	17268	18307	20332	19514	16896	230259	61	67	52	44	335	1045
10011401	Crohn's disease	['DIGEX']	2607	2787	3098	3005	2418	35276	2607	2787	3098	3005	2418	35276	1998	1902	2383	2489	1948	29242	9	14	17	14	12	103
10011469	Crying	['NERVO']	5614	7139	5967	7858	5257	85312	5614	7139	5967	7858	5257	85312	2278	2010	2031	1915	1362	33749	9	3	6	7	2	96
10011703	Cyanosis	['CLSIG', 'RESPI']	3019	4559	4108	5877	3515	61891	3019	4559	4108	5877	3515	61891	710	840	780	666	650	21553	24	14	21	22	59	479
10011732	Cyst	['INTEX', 'CLSIG']	985	1070	1210	1121	952	16256	985	1070	1210	1121	952	16256	740	808	926	833	689	13837	1	4	3	2	2	20
10011781	Cystitis	['IMLYM', 'RENUR']	3188	3630	3457	3624	2821	40685	3188	3630	3457	3624	2821	40685	2157	2293	2236	2217	1748	30041	23	24	19	21	30	318
10011831	Cytomegalovirus infection	['IMLYM']	1439	1954	2411	1674	1518	21601	1439	1954	2411	1674	1518	21601	882	1311	1637	1039	979	14602	129	236	192	189	195	2324
10011878	Deafness	['NERVO']	2195	2295	2585	2690	2535	39057	2195	2295	2585	2690	2535	39057	1531	1594	1879	1930	1551	26249	72	32	59	45	49	676
10011953	Decreased activity	['NERVO', 'CLSIG']	720	1403	962	1148	1056	13212	720	1403	962	1148	1056	13212	586	542	759	785	828	10656	8	11	11	11	24	112
10012174	Dehydration	['GENER', 'CLSIG']	9739	10045	10073	9360	8091	155501	9739	10045	10073	9360	8091	155501	7649	7909	7960	7365	6053	127283	230	214	245	152	289	2678
10012218	Delirium	['NERVO']	4563	3967	4240	4561	3805	55703	4563	3967	4240	4561	3805	55703	1721	2007	2142	1973	1748	31469	329	254	274	198	223	3122
10012239	Delusion	['NERVO']	1290	1186	1070	1346	1077	20566	1290	1186	1070	1346	1077	20566	890	836	733	815	707	14039	28	31	28	33	33	616
10012267	Dementia	['NERVO']	2008	2317	2341	2512	2613	27528	2008	2317	2341	2512	2613	27528	1488	1695	1761	2033	2094	21678	83	100	120	77	137	981
10012318	Dental caries	['DIGEX']	776	847	736	867	629	14470	776	847	736	867	629	14470	556	591	507	597	437	11940	3	2	4	3	7	40
10012373	Depressed level of consciousness	['NERVO']	4272	4121	4588	4548	4464	63190	4272	4121	4588	4548	4464	63190	1686	2302	2510	2136	2380	40209	217	191	206	173	429	3120
10012374	Depressed mood	['NERVO', 'CLSIG']	5467	7187	6203	8071	6325	64629	5467	7187	6203	8071	6325	64629	3466	3486	3448	3895	2879	40713	3	2	7	6	10	101
10012378	Depression	['NERVO']	18024	21006	16667	18153	14339	302229	18024	21006	16667	18153	14339	302229	12840	11766	11604	11699	9820	226913	57	48	59	19	40	933
10012431	Dermatitis	['INTEX', 'HISTH']	2362	2746	3030	3214	2307	157191	2362	2746	3030	3214	2307	157191	1013	1649	1876	1354	813	135900	10	18	22	13	24	306
10012432	Dermatitis acneiform	['INTEX']	1331	1010	914	1020	1001	10591	1331	1010	914	1020	1001	10591	428	371	305	270	309	4565	43	26	19	15	67	340
10012434	Dermatitis allergic	['INTEX', 'IMLYM']	2385	2594	2793	4240	3266	26677	2385	2594	2793	4240	3266	26677	803	853	867	760	605	8689	10	5	6	6	22	123
10012441	Dermatitis bullous	['INTEX']	1306	1100	1159	1363	1074	38447	1306	1100	1159	1363	1074	38447	382	439	443	378	333	15646	9	21	17	14	21	181
10012442	Dermatitis contact	['INTEX']	1507	1343	1324	1392	1055	27934	1507	1343	1324	1392	1055	27934	665	658	678	677	522	13581	12	13	20	23	15	377
10012455	Dermatitis exfoliative	['INTEX']	628	358	486	568	437	29005	628	358	486	568	437	29005	280	102	143	69	84	17840	2	4	2	6	2	61
10012559	Developmental delay	['GENER']	363	295	279	2013	3208	10522	363	295	279	2013	3208	10522	225	178	136	1755	3059	8666	6	4	2	0	0	49
10012578	Device expulsion	['REPRO']	7031	7566	7931	8156	6467	76215	7031	7566	7931	8156	6467	76215	4301	4288	4805	3547	3284	55297	0	0	4	0	2	8
10012601	Diabetes mellitus	['METAB']	5205	5300	5609	6019	5503	95905	5205	5300	5609	6019	5503	95905	3659	3881	4122	4422	3792	75831	175	175	166	179	219	2469
10012607	Diabetes mellitus inadequate control	['METAB']	880	954	927	1102	832	15104	880	954	927	1102	832	15104	544	552	528	594	405	11762	47	52	67	38	42	521
10012671	Diabetic ketoacidosis	['METAB']	2724	2819	2929	2613	2336	27234	2724	2819	2929	2613	2336	27234	1917	1939	1827	1592	1499	20408	81	100	186	129	129	985
10012735	Diarrhoea	['CLSIG', 'DIGEX']	89362	88163	90329	109123	93834	1004648	89362	88163	90329	109123	93834	1004648	43397	43497	45096	43859	38670	530682	771	753	734	553	781	9773
10012741	Diarrhoea haemorrhagic	['CIRCU']	922	982	1075	1057	877	14504	922	982	1075	1057	877	14504	575	616	708	654	508	9478	4	6	6	2	4	50
10013036	Diplopia	['NERVO']	2240	2500	2334	2497	2411	40380	2240	2500	2334	2497	2411	40380	1397	1568	1440	1248	1056	25171	15	18	23	9	16	257
10013082	Discomfort	['GENER']	4491	6092	6459	7714	8704	65982	4491	6092	6459	7714	8704	65982	3034	3731	4032	4214	5350	47028	8	8	14	8	33	118
10013395	Disorientation	['NERVO', 'CLSIG']	3481	3604	3090	3500	3343	56413	3481	3604	3090	3500	3343	56413	2206	2392	2052	1916	1610	39330	24	14	16	16	22	354
10013442	Disseminated intravascular coagulation	['CIRCU']	1418	1381	1488	938	881	26637	1418	1381	1488	938	881	26637	703	736	754	592	513	18614	285	263	274	195	238	3949
10013496	Disturbance in attention	['NERVO']	5961	7708	4811	5803	5473	73834	5961	7708	4811	5803	5473	73834	3810	3206	2857	2697	2226	47127	14	6	8	7	8	114
10013538	Diverticulitis	['DIGEX']	2273	2463	2553	2568	1909	28990	2273	2463	2553	2568	1909	28990	1698	1773	1916	2121	1487	23926	45	55	74	38	52	553
10013554	Diverticulum	['DIGEX']	369	362	404	402	285	10430	369	362	404	402	285	10430	301	289	323	312	213	9614	2	1	1	1	3	17
10013573	Dizziness	['NERVO']	108035	83919	94023	127814	104448	1119467	108035	83919	94023	127814	104448	1119467	31797	31375	31180	27707	25756	468452	293	245	244	273	507	3790
10013578	Dizziness postural	['NERVO']	991	971	946	1124	2298	11673	991	971	946	1124	2298	11673	582	600	566	605	520	6998	12	8	15	7	10	160
10013654	Drug abuse	['NERVO']	5706	6993	6647	9938	6596	73575	5706	6993	6647	9938	6596	73575	4167	5554	5168	6804	4611	53229	7	14	9	18	15	100
10013687	Drug eruption	['INTEX', 'IMLYM']	4192	3087	4116	4584	3413	47238	4192	3087	4116	4584	3413	47238	912	793	1202	1092	1002	14551	497	483	405	363	420	8510
10013700	Drug hypersensitivity	['IMLYM', 'METAB']	16203	24133	28332	18709	12290	174076	16203	24133	28332	18709	12290	174076	14771	21826	25468	15108	9800	156605	43	51	55	45	52	666
10013754	Drug withdrawal syndrome	['NERVO']	3573	2014	1730	3786	11016	85396	3573	2014	1730	3786	11016	85396	3175	1577	1350	3351	10689	76441	10	7	7	10	15	205
10013756	Drug withdrawal syndrome neonatal	['NERVO', 'REPRO']	721	596	282	1995	4072	11581	721	596	282	1995	4072	11581	627	488	211	1929	4023	10195	19	48	3	19	20	285
10013774	Dry eye	['NERVO', 'CLSIG']	3630	4023	3977	4573	4413	41707	3630	4023	3977	4573	4413	41707	2627	2601	2734	2840	2772	31232	6	5	13	4	5	59
10013781	Dry mouth	['RESPI', 'CLSIG', 'DIGEX']	16408	12398	13631	19728	12338	172032	16408	12398	13631	19728	12338	172032	4943	4845	4659	4321	3746	76707	11	7	9	6	8	85
10013786	Dry skin	['INTEX']	9252	19629	21884	17588	10971	122599	9252	19629	21884	17588	10971	122599	7169	16701	18959	13728	7698	98725	14	13	4	6	14	104
10013789	Dry throat	['RESPI']	1204	1153	1345	1811	1496	14595	1204	1153	1345	1811	1496	14595	635	611	691	631	535	8338	1	1	1	0	3	9
10013836	Duodenal ulcer	['DIGEX']	682	646	629	618	457	14791	682	646	629	618	457	14791	368	400	370	300	290	8189	44	58	60	40	57	704
10013887	Dysarthria	['NERVO']	3465	3557	3300	3766	3460	52907	3465	3557	3300	3766	3460	52907	1995	2326	2078	1919	1786	35752	38	43	40	38	78	683
10013911	Dysgeusia	['NERVO']	8575	7924	6793	9642	8014	121420	8575	7924	6793	9642	8014	121420	5325	4778	2853	2595	2142	72631	20	24	14	5	13	261
10013916	Dyskinesia	['NERVO']	3947	4206	4425	5057	4146	65154	3947	4206	4425	5057	4146	65154	2208	2269	2524	2206	1977	37145	66	61	66	38	65	994
10013935	Dysmenorrhoea	['REPRO']	1127	1279	1393	1407	3019	18829	1127	1279	1393	1407	3019	18829	744	852	1021	900	513	12267	13	2	5	0	3	57
10013946	Dyspepsia	['DIGEX']	23598	17039	15563	20306	14846	218322	23598	17039	15563	20306	14846	218322	5753	5520	5580	5439	4481	97269	7	5	12	6	11	100
10013950	Dysphagia	['NERVO', 'CLSIG', 'DIGEX']	8705	9636	9010	10010	8320	132915	8705	9636	9010	10010	8320	132915	6004	6047	5668	5222	4535	91724	106	80	78	60	141	1000
10013952	Dysphonia	['RESPI']	6409	6507	6645	7597	5958	77448	6409	6507	6645	7597	5958	77448	3745	3960	4026	3546	3224	49517	20	20	21	19	70	338
10013954	Dysphoria	['NERVO']	2539	672	2109	4665	1804	15902	2539	672	2109	4665	1804	15902	1252	129	193	141	142	4182	2	2	2	4	46	75
10013968	Dyspnoea	['RESPI', 'CLSIG']	74502	70826	82509	112829	88757	1003194	74502	70826	82509	112829	88757	1003194	34944	36490	37611	37271	34963	532064	339	324	311	271	739	5374
10013971	Dyspnoea exertional	['RESPI']	3370	3916	3870	3646	3665	39460	3370	3916	3870	3646	3665	39460	2683	2827	2870	2595	2387	31667	12	7	7	13	34	127
10013983	Dystonia	['NERVO']	1411	1265	1482	1719	1484	40110	1411	1265	1482	1719	1484	40110	611	563	811	835	725	22300	36	29	39	41	45	614
10013990	Dysuria	['NERVO', 'RENUR']	5343	4777	4541	6021	4332	62907	5343	4777	4541	6021	4332	62907	2164	2324	2230	2052	1736	37200	28	47	44	27	25	514
10014011	Ear infection	['NERVO', 'HISTH', 'IMLYM']	2002	2734	2779	2836	1970	24892	2002	2734	2779	2836	1970	24892	1488	1856	1969	1843	1282	19485	0	0	0	0	0	2
10014020	Ear pain	['NERVO']	1747	1969	2161	2378	3800	27853	1747	1969	2161	2378	3800	27853	1106	1168	1303	1337	1112	18029	4	3	5	2	8	37
10014062	Eating disorder	['NERVO']	2298	2247	2007	2046	1850	23741	2298	2247	2007	2046	1850	23741	1548	1570	1367	1411	1206	18616	10	8	17	6	28	191
10014080	Ecchymosis	['INTEX']	964	895	949	1419	1050	23607	964	895	949	1419	1050	23607	373	409	381	327	231	15862	1	1	1	0	2	21
10014184	Eczema	['INTEX', 'CLSIG']	2945	3698	3785	4492	3775	49620	2945	3698	3785	4492	3775	49620	1456	1569	1875	1769	1552	20656	36	35	28	36	71	692
10014363	Electrocardiogram abnormal	['CIRCU']	649	601	673	806	857	19543	649	601	673	806	857	19543	408	371	386	371	504	12167	4	5	8	3	13	101
10014387	Electrocardiogram qt prolonged	['CIRCU']	3556	3831	4109	5179	3582	48444	3556	3831	4109	5179	3582	48444	2173	2413	2540	2615	2002	30698	203	282	279	223	257	2777
10014418	Electrolyte imbalance	['METAB']	1324	1011	1114	1634	1078	15579	1324	1011	1114	1634	1078	15579	551	644	714	888	627	10344	22	21	27	16	15	209
10014551	Emotional disorder	['NERVO']	2563	2119	1923	1925	1491	41061	2563	2119	1923	1925	1491	41061	2262	1525	1489	1368	979	36991	2	1	1	0	0	26
10014561	Emphysema	['RESPI', 'INTEX']	691	690	828	739	661	12434	691	690	828	739	661	12434	545	514	631	590	488	10747	12	11	13	7	15	108
10014581	Encephalitis	['NERVO']	772	856	968	885	765	11204	772	856	968	885	765	11204	413	437	543	456	359	6502	35	65	62	65	88	554
10014625	Encephalopathy	['NERVO']	2065	2367	2256	2179	1851	37911	2065	2367	2256	2179	1851	37911	1215	1508	1418	1440	1214	23975	127	159	143	111	164	1855
10014945	Eosinophil count increased	['CIRCU', 'IMLYM']	663	869	1030	1250	1296	12427	663	869	1030	1250	1296	12427	346	453	612	768	880	8063	32	31	39	36	42	758
10014950	Eosinophilia	['HAEMA', 'CIRCU']	2406	2398	2500	3075	2335	41918	2406	2398	2500	3075	2335	41918	846	1016	1195	1245	995	19804	27	20	34	17	19	426
10015037	Epilepsy	['NERVO']	2960	2744	2787	3120	3012	37346	2960	2744	2787	3120	3012	37346	1413	1541	1470	1227	1406	20384	127	123	130	97	191	1663
10015090	Epistaxis	['RESPI', 'CIRCU', 'CLSIG']	9898	9674	9335	11810	9695	123450	9898	9674	9335	11810	9695	123450	5331	5143	4938	4026	3476	68319	86	90	73	46	58	835
10015137	Eructation	['DIGEX']	1504	1592	1857	2559	1903	22654	1504	1592	1857	2559	1903	22654	924	938	977	967	800	14671	0	1	1	0	1	14
10015150	Erythema	['INTEX']	31949	40804	47178	58187	39445	418462	31949	40804	47178	58187	39445	418462	12071	21872	23574	17288	10572	171672	202	199	199	174	534	4380
10015535	Euphoric mood	['NERVO']	710	964	969	960	834	16264	710	964	969	960	834	16264	516	647	663	568	504	11307	4	2	4	7	0	69
10015832	Extrapyramidal disorder	['NERVO']	2766	1874	2233	3625	2365	61777	2766	1874	2233	3625	2365	61777	595	526	560	469	509	30346	25	25	28	19	23	478
10015856	Extrasystoles	['CIRCU']	728	859	727	938	969	14015	728	859	727	938	969	14015	424	436	368	300	268	7514	7	4	7	4	3	80
10015915	Eye discharge	['NERVO']	1001	1004	1056	1090	866	10477	1001	1004	1056	1090	866	10477	649	638	658	645	553	7054	1	2	2	4	2	73
10015916	Eye disorder	['NERVO', 'HISTH']	3067	3223	3522	3988	2955	43003	3067	3223	3522	3988	2955	43003	2136	2185	2320	2229	1918	30377	6	11	8	13	11	87
10015926	Eye haemorrhage	['NERVO', 'HISTH', 'CIRCU']	1366	1240	1301	1209	1304	18127	1366	1240	1301	1209	1304	18127	945	807	871	772	755	13199	21	26	17	15	25	184
10015929	Eye infection	['NERVO', 'IMLYM']	894	1027	1117	1155	964	10587	894	1027	1117	1155	964	10587	684	732	819	838	722	8296	0	0	1	0	1	5
10015943	Eye inflammation	['NERVO', 'HISTH', 'IMLYM']	746	1007	1094	1364	1197	10241	746	1007	1094	1364	1197	10241	516	683	733	845	654	6259	2	5	2	7	12	43
10015946	Eye irritation	['NERVO']	4724	5752	5755	6028	5414	53302	4724	5752	5755	6028	5414	53302	3299	3224	3540	3507	3171	35692	1	3	2	1	2	14
10015958	Eye pain	['NERVO']	5758	5670	5913	7121	8155	79418	5758	5670	5913	7121	8155	79418	3501	3062	3230	3466	3067	47758	21	10	10	11	23	163
10015967	Eye swelling	['NERVO']	3208	4322	5694	4152	5515	44038	3208	4322	5694	4152	5515	44038	2376	2701	2739	2119	1942	28376	0	2	2	1	9	33
10015993	Eyelid oedema	['NERVO']	3603	2629	3115	5027	3182	52103	3603	2629	3115	5027	3182	52103	869	774	370	291	257	12934	18	14	19	13	36	350
10015995	Eyelid ptosis	['NERVO']	770	896	882	853	738	11865	770	896	882	853	738	11865	534	631	627	508	412	8632	11	11	8	9	26	160
10016029	Face oedema	['INTEX']	8096	5974	6238	8565	5228	152905	8096	5974	6238	8565	5228	152905	873	883	962	819	582	43103	47	50	41	17	53	816
10016059	Facial pain	['NERVO']	796	808	838	894	1146	10996	796	808	838	894	1146	10996	500	487	519	455	366	7542	0	2	0	2	6	31
10016062	Facial paralysis	['NERVO']	1521	1634	1583	1526	2898	25153	1521	1634	1583	1526	2898	25153	817	975	960	900	824	15457	43	43	59	27	142	629
10016100	Faeces discoloured	['CLSIG', 'DIGEX']	2278	2469	2665	3574	2353	31452	2278	2469	2665	3574	2353	31452	1315	1322	1370	1329	963	20169	18	24	16	12	21	249
10016173	Fall	['GENER']	26143	29006	27426	26997	23090	334739	26143	29006	27426	26997	23090	334739	21195	22436	21458	20714	17604	280211	369	342	367	321	517	3455
10016256	Fatigue	['NERVO', 'CLSIG']	81678	100474	81443	92027	162017	970995	81678	100474	81443	92027	162017	970995	56930	53832	52368	51925	51240	602786	121	121	119	90	95	1099
10016275	Fear	['NERVO']	1501	1820	1534	1874	1606	33311	1501	1820	1534	1874	1606	33311	1198	1184	1113	1215	898	28990	5	1	3	2	2	39
10016284	Febrile convulsion	['NERVO']	1369	1799	1134	1257	983	16709	1369	1799	1134	1257	983	16709	44	52	46	44	31	1063	20	20	15	17	14	409
10016288	Febrile neutropenia	['GENER']	7567	7102	7776	6908	7082	81170	7567	7102	7776	6908	7082	81170	3629	3678	4126	4105	4450	48752	835	941	974	832	1083	9318
10016326	Feeling cold	['GENER']	2986	3654	3329	3849	7376	44169	2986	3654	3329	3849	7376	44169	1774	1672	1755	1673	1485	23886	10	16	11	4	55	160
10016330	Feeling drunk	['GENER']	656	753	687	699	665	9823	656	753	687	699	665	9823	455	393	395	317	283	6531	0	0	0	0	0	10
10016334	Feeling hot	['RESPI', 'CLSIG']	5837	6940	7741	8799	9656	95566	5837	6940	7741	8799	9656	95566	3146	3448	3364	3185	2772	49137	8	12	9	8	86	285
10016338	Feeling jittery	['GENER']	1620	1614	1315	1279	1072	21125	1620	1614	1315	1279	1072	21125	1172	1102	1080	857	801	17654	0	1	0	0	5	8
10016454	Femur fracture	['SKELE', 'HISTH']	1724	1868	1795	1606	1477	37244	1724	1868	1795	1606	1477	37244	1267	1336	1318	1258	1064	32472	115	99	81	92	105	1042
10016717	Fistula	['SKELE']	827	966	900	863	740	11919	827	966	900	863	740	11919	565	677	682	684	591	9386	11	20	11	8	3	107
10016741	Fixed eruption	['INTEX', 'DIGEX']	1208	1338	1830	1747	1339	19964	1208	1338	1830	1747	1339	19964	142	140	186	137	131	1198	15	20	14	13	15	229
10016750	Flank pain	['NERVO']	1085	918	931	1022	1029	11657	1085	918	931	1022	1029	11657	524	574	583	547	512	8113	0	3	2	2	2	31
10016766	Flatulence	['DIGEX']	5497	6046	6396	7666	5988	85957	5497	6046	6396	7666	5988	85957	3461	3424	3611	3551	2850	55885	1	3	1	4	6	47
10016803	Fluid overload	['METAB']	1328	1187	1202	1003	667	17834	1328	1187	1202	1003	667	17834	1186	1061	1017	781	475	16309
10016807	Fluid retention	['INTEX']	4422	4734	4576	4384	3670	52031	4422	4734	4576	4384	3670	52031	3713	3814	3748	3242	2736	44116	14	9	14	11	15	159
10016825	Flushing	['CIRCU']	16793	13123	19492	33456	18739	239431	16793	13123	19492	33456	18739	239431	4560	5162	5628	4881	4424	93898	32	20	34	26	81	597
10016970	Foot fracture	['SKELE']	1281	1367	1420	1350	1079	18953	1281	1367	1420	1350	1079	18953	1080	1061	1164	1133	882	17009	8	12	9	12	11	100
10017062	Formication	['INTEX', 'CLSIG']	1085	1180	728	855	641	11410	1085	1180	728	855	641	11410	530	423	357	298	227	6324	0	0	0	0	0	2
10017076	Fracture	['SKELE']	2242	2437	2547	4092	1591	24922	2242	2437	2547	4092	1591	24922	1276	1564	1647	3419	983	18337	191	183	178	144	180	1360
10017367	Frequent bowel movements	['CLSIG', 'DIGEX']	2877	2916	3010	3181	2585	25951	2877	2916	3010	3181	2585	25951	1705	1676	1907	2009	1707	18246	0	1	4	3	6	31
10017413	Full blood count decreased	['CIRCU']	1773	1628	1662	1420	1794	14575	1773	1628	1662	1420	1794	14575	1694	1454	1429	1299	1686	13497	11	17	10	11	13	87
10017533	Fungal infection	['IMLYM']	2500	2969	3179	3141	2490	34798	2500	2969	3179	3141	2490	34798	1963	2185	2422	2269	1838	27842	18	12	22	25	16	315
10017577	Gait disturbance	['SKELE', 'CLSIG']	16404	19214	17472	18025	15309	225769	16404	19214	17472	18025	15309	225769	12405	13091	12411	11732	9335	173989	100	76	74	52	141	1262
10017581	Gait inability	['GENER']	4384	4576	4537	4627	4467	55047	4384	4576	4537	4627	4467	55047	3667	3604	3518	3431	2937	46035	21	13	14	14	27	269
10017600	Galactorrhoea	['REPRO']	670	561	559	569	390	17270	670	561	559	569	390	17270	251	219	221	166	129	8487	2	1	4	2	2	29
10017626	Gallbladder disorder	['HISTH', 'DIGEX']	923	950	971	916	741	22281	923	950	971	916	741	22281	761	773	798	792	635	20670	15	9	3	1	0	49
10017693	Gamma-glutamyltransferase increased	['DIGEX']	2730	2853	2703	3192	1892	54345	2730	2853	2703	3192	1892	54345	1203	1171	1149	1072	604	29155	70	65	69	49	75	1124
10017758	Gastric cancer	['NEOPL', 'DIGEX']	1448	1647	2170	3095	5021	23128	1448	1647	2170	3095	5021	23128	1109	1331	1831	2892	4842	19563	101	108	87	81	91	1024
10017788	Gastric haemorrhage	['HISTH', 'CIRCU', 'DIGEX']	1393	1132	1196	1215	870	16104	1393	1132	1196	1215	870	16104	838	721	756	667	555	10923	62	55	49	36	25	570
10017822	Gastric ulcer	['DIGEX']	1928	1869	1723	1706	1364	33002	1928	1869	1723	1706	1364	33002	1138	1188	1117	1005	880	20709	120	111	96	81	117	1510
10017826	Gastric ulcer haemorrhage	['CIRCU', 'DIGEX']	692	654	582	531	408	15044	692	654	582	531	408	15044	310	289	240	231	192	7107	99	124	116	57	90	1605
10017853	Gastritis	['IMLYM', 'GRNEC', 'HISTH', 'DIGEX']	4075	3319	3459	3743	3273	59435	4075	3319	3459	3743	3273	59435	1492	1435	1414	1218	1154	29515	11	16	15	10	16	188
10017885	Gastrooesophageal reflux disease	['DIGEX']	5590	5804	6385	7929	6233	84530	5590	5804	6385	7929	6233	84530	3840	3840	4126	3998	3484	65798	11	14	12	10	22	233
10017888	Gastroenteritis	['IMLYM', 'DIGEX']	2168	1846	1924	1807	1224	25351	2168	1846	1924	1807	1224	25351	959	871	912	705	526	14998	63	53	56	37	31	596
10017940	Gastrointestinal carcinoma	['NEOPL', 'DIGEX']	546	631	824	1199	1716	10523	546	631	824	1199	1716	10523	453	546	713	1122	1618	9451	3	3	4	4	2	27
10017944	Gastrointestinal disorder	['GRNEC', 'HISTH', 'DIGEX']	8491	10969	9736	13387	9563	105821	8491	10969	9736	13387	9563	105821	5121	5111	5456	5611	5346	67601	24	39	29	14	26	270
10017955	Gastrointestinal haemorrhage	['CIRCU', 'DIGEX']	8798	6966	6492	5791	4458	145918	8798	6966	6492	5791	4458	145918	5559	4223	3614	2871	2433	96219	442	413	449	298	292	4414
10017999	Gastrointestinal pain	['NERVO', 'DIGEX']	1758	1928	1766	2055	1825	16823	1758	1928	1766	2055	1825	16823	791	767	782	696	573	8414	0	0	2	0	0	9
10018092	Generalised oedema	['CIRCU']	2453	1831	1846	2157	1434	26199	2453	1831	1846	2157	1434	26199	590	556	624	508	431	10384	43	37	28	14	40	697
10018100	Generalised tonic-clonic seizure	['NERVO', 'CLSIG']	1917	2199	1948	1856	1800	52470	1917	2199	1948	1856	1800	52470	1141	1549	1288	1138	1089	32187	28	47	22	19	42	440
10018276	Gingival bleeding	['RESPI', 'CIRCU']	1824	1552	1754	2492	1803	24052	1824	1552	1754	2492	1803	24052	816	720	815	720	600	12881	12	6	15	9	14	167
10018286	Gingival pain	['RESPI']	753	810	756	990	875	10163	753	810	756	990	875	10163	410	432	402	428	346	7045	1	0	1	0	3	21
10018292	Gingivitis	['RESPI', 'IMLYM', 'CLSIG']	717	700	642	753	648	14385	717	700	642	753	648	14385	323	326	287	254	251	8772	9	11	9	4	6	114
10018304	Glaucoma	['NERVO']	1524	1564	1654	1660	1373	23585	1524	1564	1654	1660	1373	23585	1145	1147	1128	1246	986	17796	43	57	85	60	66	643
10018358	Glomerular filtration rate decreased	['RENUR']	1223	1310	1321	1465	1097	12156	1223	1310	1321	1465	1097	12156	726	712	788	899	658	7898	16	41	28	44	55	296
10018386	Glossitis	['HISTH', 'IMLYM', 'DIGEX']	429	473	401	521	421	14454	429	473	401	521	421	14454	198	206	192	186	188	7264	5	12	4	2	4	106
10018388	Glossodynia	['DIGEX']	1213	1315	1464	2106	3732	20463	1213	1315	1464	2106	3732	20463	819	838	948	1521	3059	16156	3	4	3	3	4	56
10018484	Glycosylated haemoglobin increased	['CIRCU']	2167	2682	2577	2605	2188	24120	2167	2682	2577	2605	2188	24120	1699	1836	1743	1566	1495	18971	29	16	22	18	30	294
10018627	Gout	['GENER']	1457	1687	1608	1727	1542	21362	1457	1687	1608	1727	1542	21362	1041	1140	1101	1037	952	15195	5	1	2	2	1	69
10018687	Granulocytopenia	['CIRCU']	879	627	1053	1976	1234	23464	879	627	1053	1976	1234	23464	354	351	369	172	147	5463	37	16	8	16	15	798
10018735	Groin pain	['NERVO']	788	948	862	885	961	10784	788	948	862	885	961	10784	560	614	555	522	396	8064	6	1	0	1	5	21
10018767	Guillain-barre syndrome	['IMLYM', 'MUSCU']	792	911	816	815	1255	13046	792	911	816	815	1255	13046	259	348	274	270	300	4713	42	46	37	28	95	531
10018800	Gynaecomastia	['REPRO']	3104	1495	1497	1398	974	44037	3104	1495	1497	1398	974	44037	2172	701	730	512	350	27827	2	8	12	2	3	90
10018830	Haematemesis	['CIRCU', 'DIGEX']	2521	2456	2553	3095	2146	49878	2521	2456	2553	3095	2146	49878	1340	1480	1549	1419	1168	28230	90	87	90	74	63	925
10018836	Haematochezia	['CIRCU']	5695	6882	6784	7187	6516	65511	5695	6882	6784	7187	6516	65511	3109	3484	3917	4181	3976	42577	147	205	171	147	199	1681
10018838	Haematocrit decreased	['HAEMA', 'CIRCU']	1621	1716	1667	1557	1291	30454	1621	1716	1667	1557	1291	30454	1241	1232	1227	1081	772	25949	4	12	34	15	28	260
10018852	Haematoma	['CIRCU', 'CLSIG']	3577	3710	3291	3972	3674	54017	3577	3710	3291	3972	3674	54017	1758	1706	1553	1347	1113	26329	61	63	43	32	76	612
10018867	Haematuria	['CIRCU', 'RENUR']	4728	4213	4395	5992	4027	75212	4728	4213	4395	5992	4027	75212	2104	2079	2004	1641	1503	40813	88	83	77	48	73	1068
10018870	Blood urine present	['CIRCU', 'RENUR']	1863	1916	1832	1743	1438	21313	1863	1916	1832	1743	1438	21313	1416	1299	1236	1105	910	16543	7	4	3	4	6	86
10018875	Haemodialysis	['RENUR']	526	305	265	227	195	14406	526	305	265	227	195	14406	325	196	218	169	147	13223	6	3	2	1	4	32
10018884	Haemoglobin decreased	['HAEMA', 'CIRCU']	9851	9664	9987	10404	9277	139775	9851	9664	9987	10404	9277	139775	6356	6555	6564	6153	5410	101258	246	222	192	150	182	4806
10018910	Haemolysis	['CIRCU']	938	837	901	829	667	13524	938	837	901	829	667	13524	455	463	572	419	342	8316	36	34	26	22	30	347
10018916	Haemolytic anaemia	['CIRCU']	774	1039	916	1129	764	22961	774	1039	916	1129	764	22961	430	593	491	499	442	12510	46	78	47	31	36	940
10018964	Haemoptysis	['CIRCU', 'CLSIG']	3081	3053	3233	3157	2403	40211	3081	3053	3233	3157	2403	40211	1790	1893	2033	1535	1253	27242	78	61	62	62	63	798
10018985	Haemorrhage intracranial	['CIRCU']	2111	2028	1804	1301	1038	25255	2111	2028	1804	1301	1038	25255	1212	1230	1117	701	569	16386	96	91	67	51	53	753
10019016	Haemorrhagic stroke	['CIRCU']	780	737	657	615	519	16680	780	737	657	615	519	16680	494	382	384	265	243	13345	5	15	5	4	5	72
10019022	Haemorrhoids	['INTEX']	1416	1470	1406	1593	1282	24111	1416	1470	1406	1593	1282	24111	928	935	964	1010	779	19941	8	9	10	7	5	100
10019030	Hair colour changes	['INTEX']	953	1022	791	712	587	15683	953	1022	791	712	587	15683	788	846	598	470	391	13580	1	0	0	1	0	24
10019037	Hair disorder	['INTEX']	584	641	378	244	159	12694	584	641	378	244	159	12694	519	515	288	149	94	11894	0	0	0	0	0	0
10019049	Hair texture abnormal	['INTEX']	1143	1256	850	654	556	15439	1143	1256	850	654	556	15439	1024	953	664	416	376	13110	0	0	0	0	0	5
10019063	Hallucination	['NERVO']	6432	6546	6694	8160	6629	121374	6432	6546	6694	8160	6629	121374	4119	4212	4055	4182	3426	69001	97	72	106	153	211	1961
10019070	Hallucination, auditory	['NERVO']	1263	1267	1355	1434	1227	19154	1263	1267	1355	1434	1227	19154	824	834	812	758	709	13256	37	30	43	76	95	668
10019075	Hallucination, visual	['NERVO']	1706	1888	1988	2427	1841	26229	1706	1888	1988	2427	1841	26229	954	1113	1136	1162	962	15430	49	34	49	49	100	666
10019194	Head discomfort	['NERVO']	2771	2764	3297	5044	4005	28640	2771	2764	3297	5044	4005	28640	1309	1363	1357	1248	1128	12419	10	4	1	9	42	95
10019196	Head injury	['GENER']	2412	2428	2291	2254	1921	30731	2412	2428	2291	2254	1921	30731	1998	1969	1867	1818	1516	26850	15	16	15	8	12	135
10019211	Headache	['GENER']	91015	98053	89513	115919	181080	1215316	91015	98053	89513	115919	181080	1215316	43562	42804	42944	41105	33682	575212	165	131	116	106	455	2432
10019301	Heart rate decreased	['CIRCU']	2778	3412	3701	4637	3744	39020	2778	3412	3701	4637	3744	39020	1978	2242	2593	3827	2863	31300	15	18	14	20	53	255
10019303	Heart rate increased	['CIRCU']	7376	9332	9003	10191	11170	113679	7376	9332	9003	10191	11170	113679	5413	6200	6012	6616	5699	85634	13	14	18	13	103	326
10019465	Hemiparesis	['MUSCU']	1665	1672	1657	1467	1466	25599	1665	1672	1657	1467	1466	25599	974	1130	1172	866	682	17800	7	16	8	14	30	123
10019468	Hemiplegia	['NERVO']	841	805	791	718	826	16013	841	805	791	718	826	16013	508	518	520	433	396	11135	33	54	33	23	106	484
10019641	Hepatic cirrhosis	['DIGEX']	1419	1499	1456	1446	1108	21794	1419	1499	1456	1446	1108	21794	1046	1121	1063	1117	813	17189	39	56	45	42	52	492
10019663	Hepatic failure	['DIGEX']	2530	2473	2518	2294	1909	47978	2530	2473	2518	2294	1909	47978	1753	1675	1738	1529	1301	35789	84	97	119	87	117	1458
10019670	Hepatic function abnormal	['DIGEX']	8569	6256	10204	15628	9745	163293	8569	6256	10204	15628	9745	163293	1925	2081	2276	2139	1988	59260	1061	1098	1066	816	898	18586
10019708	Hepatic steatosis	['DIGEX']	1332	1423	1435	1615	1206	25309	1332	1423	1435	1615	1206	25309	954	1004	1026	1107	728	20158	5	11	12	6	22	173
10019717	Hepatitis	['HISTH', 'DIGEX']	3085	3357	3491	4278	2879	88257	3085	3357	3491	4278	2879	88257	1413	1530	1627	1868	1119	41553	31	43	54	54	81	589
10019727	Hepatitis acute	['DIGEX']	726	773	660	828	476	11208	726	773	660	828	476	11208	357	406	348	375	235	5560	37	35	42	34	24	980
10019744	Hepatitis c	['DIGEX']	879	1102	843	910	438	14446	879	1102	843	910	438	14446	490	612	506	710	323	10737	21	25	26	7	15	254
10019754	Hepatitis cholestatic	['DIGEX']	552	700	462	748	435	19298	552	700	462	748	435	19298	284	398	260	361	225	6016	1	0	7	1	0	64
10019837	Hepatocellular injury	['DIGEX']	2486	3299	3395	4839	3234	44986	2486	3299	3395	4839	3234	44986	1354	1838	1899	1972	1530	24929	3	1	2	6	1	185
10019842	Hepatomegaly	['DIGEX']	725	795	767	718	585	18010	725	795	767	718	585	18010	545	564	527	443	360	13909	3	1	5	6	3	69
10019851	Hepatotoxicity	['DIGEX']	2107	2436	2604	2788	2658	26329	2107	2436	2604	2788	2658	26329	1098	1536	1736	1600	1617	17372	19	11	12	50	22	179
10019909	Hernia	['GENER']	1484	1534	1596	1624	1340	18111	1484	1534	1596	1624	1340	18111	1244	1247	1324	1384	1126	15850	6	2	3	7	9	57
10019948	Herpes simplex	['IMLYM']	466	475	536	589	562	10710	466	475	536	589	562	10710	274	284	335	319	237	7772	4	6	4	4	6	78
10019974	Herpes zoster	['IMLYM']	6179	7098	8140	9087	11269	80739	6179	7098	8140	9087	11269	80739	3830	3938	4200	4436	3368	48511	180	187	206	154	236	2452
10020028	Hiatus hernia	['RESPI', 'DIGEX']	695	772	729	697	610	16068	695	772	729	697	610	16068	593	617	582	555	468	14751	0	3	2	1	5	42
10020039	Hiccups	['RESPI']	2342	1702	2156	3782	1904	22341	2342	1702	2156	3782	1904	22341	434	475	447	422	440	7491	11	10	12	2	7	137
10020100	Hip fracture	['SKELE']	2295	2261	2290	2301	2055	29824	2295	2261	2290	2301	2055	29824	1896	1914	1934	1999	1778	26522	11	7	4	4	6	55
10020466	Hunger	['METAB']	800	886	847	1019	872	9985	800	886	847	1019	872	9985	644	600	551	540	489	7961	0	1	1	0	2	6
10020568	Hyperaesthesia	['NERVO']	970	991	824	967	1075	14448	970	991	824	967	1075	14448	597	507	403	414	382	8630	5	2	2	1	7	36
10020578	Hyperbilirubinaemia	['METAB', 'CIRCU']	1465	1178	1124	1405	996	30523	1465	1178	1124	1405	996	30523	645	616	620	655	454	15929	30	49	47	38	30	679
10020583	Hypercalcaemia	['METAB']	1275	1339	1564	1354	1172	18714	1275	1339	1564	1354	1172	18714	689	711	861	812	722	11765	172	170	224	99	106	1600
10020603	Hypercholesterolaemia	['METAB', 'CIRCU']	763	632	688	888	724	20850	763	632	688	888	724	20850	259	279	311	372	299	13766	0	2	16	6	16	89
10020635	Hyperglycaemia	['METAB']	4280	4889	5304	6650	6882	89683	4280	4889	5304	6650	6882	89683	1652	1761	2153	2046	1858	51620	145	114	85	92	140	1968
10020642	Hyperhidrosis	['GENER']	24368	20731	21901	34299	26206	300095	24368	20731	21901	34299	26206	300095	8795	7622	7289	6809	5807	129089	42	34	30	16	103	492
10020646	Hyperkalaemia	['METAB']	4175	4483	3928	3846	3791	60857	4175	4483	3928	3846	3791	60857	2086	2537	2243	1787	1379	35124	261	216	212	208	336	3318
10020651	Hyperkinesia	['NERVO']	457	625	454	632	477	10308	457	625	454	632	477	10308	255	228	180	177	118	1763	1	1	2	0	2	33
10020737	Hyperprolactinaemia	['ENDOC']	415	402	447	581	492	10156	415	402	447	581	492	10156	196	170	195	219	176	5245	5	4	4	24	33	148
10020741	Hyperpyrexia	['GENER']	4612	2019	4251	11454	4716	49552	4612	2019	4251	11454	4716	49552	211	235	232	229	246	3407	2	0	2	5	10	25
10020751	Hypersensitivity	['CLSIG', 'IMLYM']	21704	24132	27208	31491	25497	323740	21704	24132	27208	31491	25497	323740	11034	13113	15189	14789	12064	173915	109	102	145	110	223	1686
10020765	Hypersomnia	['NERVO']	2514	2707	2729	2925	2584	30325	2514	2707	2729	2925	2584	30325	1791	1733	1929	1932	1535	22876	10	7	9	2	4	84
10020772	Hypertension	['CIRCU']	18631	20137	19308	22943	21578	296284	18631	20137	19308	22943	21578	296284	11225	11586	11999	12842	11741	200063	554	296	221	157	379	3142
10020802	Hypertensive crisis	['NEOPL', 'CIRCU']	1137	1186	1227	1331	1012	15073	1137	1186	1227	1331	1012	15073	706	842	842	524	440	9853	6	5	7	4	5	46
10020843	Hyperthermia	['GENER']	1222	1250	946	1100	797	13169	1222	1250	946	1100	797	13169	488	553	430	383	299	6250	35	33	19	2	17	466
10020850	Hyperthyroidism	['ENDOC']	1659	2037	1945	1820	1763	23298	1659	2037	1945	1820	1763	23298	897	886	818	737	642	11617	136	258	152	134	234	1428
10020852	Hypertonia	['CLSIG', 'MUSCU']	571	564	608	977	556	33724	571	564	608	977	556	33724	197	275	186	184	148	17659	2	1	3	0	3	29
10020869	Hypertriglyceridaemia	['METAB', 'CIRCU']	733	649	630	744	837	11774	733	649	630	744	837	11774	367	302	303	335	277	6925	23	16	36	26	62	272
10020903	Hyperuricaemia	['METAB', 'CIRCU']	758	613	939	1676	1198	12116	758	613	939	1676	1198	12116	193	251	268	228	121	5059	19	16	12	12	14	457
10020910	Hyperventilation	['RESPI', 'CLSIG']	629	610	636	690	657	15166	629	610	636	690	657	15166	268	338	340	284	232	8541	25	20	24	9	71	316
10020937	Hypoaesthesia	['NERVO', 'INTEX']	17554	16464	19738	26634	22255	241689	17554	16464	19738	26634	22255	241689	9063	9199	9523	8483	7562	139353	113	96	81	93	322	1794
10020947	Hypocalcaemia	['METAB']	1896	1946	2165	1816	1649	25569	1896	1946	2165	1816	1649	25569	1050	1241	1390	999	811	16436	94	83	80	61	44	1052
10020993	Hypoglycaemia	['METAB', 'CIRCU']	8568	9312	8640	9675	6685	120970	8568	9312	8640	9675	6685	120970	2739	2860	2674	2289	2074	55561	397	429	369	278	277	6475
10021015	Hypokalaemia	['METAB', 'CIRCU']	8328	7348	7488	8590	8917	97663	8328	7348	7488	8590	8917	97663	2605	3003	2759	2390	2256	45793	287	286	245	273	310	3296
10021021	Hypokinesia	['NERVO']	1604	1790	1717	1969	1783	24811	1604	1790	1717	1969	1783	24811	1085	1093	1159	997	837	13823	3	4	6	1	12	63
10021027	Hypomagnesaemia	['METAB']	1298	1282	1316	1240	1337	15093	1298	1282	1316	1240	1337	15093	789	831	849	726	734	9980	48	53	59	52	56	487
10021036	Hyponatraemia	['METAB', 'RENUR']	6420	6861	6500	7140	5567	104361	6420	6861	6500	7140	5567	104361	3166	3761	3549	3181	2609	55813	296	275	238	238	262	3449
10021097	Hypotension	['CIRCU']	24991	23170	23331	28924	24523	356201	24991	23170	23331	28924	24523	356201	11418	12483	12438	12096	11654	200166	137	132	162	156	326	2133
10021113	Hypothermia	['GENER']	1227	1049	997	1085	938	16652	1227	1049	997	1085	938	16652	698	606	533	563	407	9773	35	50	31	26	19	482
10021114	Hypothyroidism	['ENDOC']	2471	2839	3191	3977	3823	41318	2471	2839	3191	3977	3823	41318	1496	1545	1614	1682	1683	26442	100	161	281	518	690	2271
10021118	Hypotonia	['NERVO', 'MUSCU']	2102	4068	2572	2753	1973	36882	2102	4068	2572	2753	1973	36882	536	580	461	456	389	11415	4	10	3	0	5	84
10021126	Hypotrichosis	['INTEX']	24	29	25	28	17	12246	24	29	25	28	17	12246	17	15	13	11	5	704
10021143	Hypoxia	['RESPI']	2412	2908	2864	3135	3368	46317	2412	2908	2864	3135	3368	46317	1771	2194	2131	2384	2431	35063	82	105	97	71	110	1154
10021328	Ileus	['DIGEX']	1404	1303	1295	1144	908	17753	1404	1303	1295	1144	908	17753	614	675	633	555	480	10225	194	193	176	153	151	2090
10021333	Ileus paralytic	['DIGEX']	500	408	435	366	311	10543	500	408	435	366	311	10543	244	204	193	194	168	7321	57	63	59	35	49	817
10021425	Immune system disorder	['IMLYM']	993	1155	1230	1417	1015	13120	993	1155	1230	1417	1015	13120	789	845	910	1030	678	10575	8	1	1	4	11	36
10021519	Impaired healing	['GENER']	2241	2267	2214	2272	2544	35619	2241	2267	2214	2272	2544	35619	1697	1582	1536	1582	2078	29364	24	23	25	13	24	344
10021639	Incontinence	['RENUR']	788	892	855	878	853	11806	788	892	855	878	853	11806	610	628	614	541	507	9269	3	8	6	3	20	95
10021654	Increased appetite	['GENER']	1897	1885	1765	2044	1556	25492	1897	1885	1765	2044	1556	25492	979	1034	997	923	774	16340	6	1	8	6	5	58
10021789	Infection	['CLSIG', 'IMLYM']	12674	15570	16422	16435	13417	171368	12674	15570	16422	16435	13417	171368	8898	9456	10895	10216	9090	122254	163	165	200	129	157	2224
10021972	Inflammatory bowel disease	['IMLYM', 'DIGEX']	342	426	449	499	422	11193	342	426	449	499	422	11193	261	285	319	347	298	10316	2	8	6	6	6	34
10022000	Influenza	['IMLYM']	10941	16070	14419	12625	9404	112386	10941	16070	14419	12625	9404	112386	8562	10408	9360	7288	2816	80047	42	69	59	30	14	441
10022004	Influenza like illness	['IMLYM']	8421	12988	11502	12706	18807	149062	8421	12988	11502	12706	18807	149062	5314	5643	4875	3616	2780	83478	5	5	3	2	1	40
10022035	Initial insomnia	['GENER']	860	1076	767	1023	848	9792	860	1076	767	1023	848	9792	559	596	441	466	408	7034	2	1	3	0	4	19
10022066	Injection site haematoma	['INTEX', 'CIRCU']	513	1783	1331	1661	3237	23842	513	1783	1331	1661	3237	23842	170	191	194	172	140	14526	3	4	3	1	2	39
10022071	Injection site hypersensitivity	['IMLYM']	311	502	484	551	459	16629	311	502	484	551	459	16629	186	165	196	174	150	7266	0	1	0	1	0	13
10022078	Injection site inflammation	['INTEX', 'IMLYM']	1941	2095	2176	2631	15227	63588	1941	2095	2176	2631	15227	63588	210	243	308	277	282	8024	2	0	0	3	0	16
10022116	Injury	['CLSIG', 'IMLYM']	3217	2590	2559	4101	3695	91783	3217	2590	2559	4101	3695	91783	2921	2256	2208	3486	3228	88085	24	21	14	10	18	151
10022437	Insomnia	['NERVO']	32627	34800	26345	32950	26654	385418	32627	34800	26345	32950	26654	385418	19476	15906	15263	15346	12881	248708	60	50	65	53	75	812
10022524	Intentional self-injury	['NERVO']	1851	3254	3730	2346	1131	25017	1851	3254	3730	2346	1131	25017	1355	2916	2150	922	749	18634	13	16	26	26	19	256
10022595	International normalised ratio increased	['CIRCU']	3861	2907	2721	3719	3179	58814	3861	2907	2721	3719	3179	58814	1320	1335	1158	1120	625	34120	76	48	57	41	64	769
10022611	Interstitial lung disease	['RESPI']	8317	9388	10880	6449	5855	98287	8317	9388	10880	6449	5855	98287	2645	2976	3268	3159	2431	38811	2569	2640	2857	2109	2512	32170
10022687	Intestinal obstruction	['DIGEX']	3478	3541	3329	3065	2544	41140	3478	3541	3329	3065	2544	41140	2453	2504	2498	2539	1998	31044	101	118	93	70	99	1308
10022694	Intestinal perforation	['HISTH', 'DIGEX']	1093	1055	1032	938	775	14476	1093	1055	1032	938	775	14476	733	696	707	627	535	10083	66	63	44	75	56	715
10022806	Intraocular pressure increased	['NERVO']	1388	1268	1424	1594	1229	16299	1388	1268	1424	1594	1229	16299	943	740	843	877	625	11269	8	17	25	26	21	388
10022972	Iron deficiency anaemia	['METAB', 'CIRCU']	882	878	824	829	556	16643	882	878	824	829	556	16643	595	564	510	428	300	13589	21	28	21	13	19	274
10022998	Irritability	['NERVO', 'CLSIG']	9243	10656	5858	7742	6458	98306	9243	10656	5858	7742	6458	98306	5558	3197	3077	2787	2305	53748	31	40	44	16	34	463
10023003	Irritable bowel syndrome	['DIGEX']	1078	1091	1151	1435	1985	19026	1078	1091	1151	1435	1985	19026	850	804	861	1101	1630	16735	0	2	2	1	2	22
10023126	Jaundice	['INTEX']	3074	3219	2989	3016	2168	78690	3074	3219	2989	3016	2168	78690	1400	1513	1444	1123	953	40496	92	103	83	57	51	1979
10023129	Jaundice cholestatic	['DIGEX']	277	347	372	374	266	11981	277	347	372	374	266	11981	155	195	202	195	140	8069	14	18	14	13	19	215
10023204	Joint dislocation	['SKELE']	737	796	788	840	618	10560	737	796	788	840	618	10560	585	617	612	689	455	9058	9	9	5	9	9	70
10023230	Joint stiffness	['SKELE']	2311	2577	2484	2796	2338	29769	2311	2577	2484	2796	2338	29769	1746	1708	1748	1999	1259	22455	1	1	2	1	2	27
10023232	Joint swelling	['SKELE', 'IMLYM', 'INTEX']	8995	10229	11061	13203	13016	112315	8995	10229	11061	13203	13016	112315	7191	7210	8138	10470	9788	90898	15	8	2	5	21	141
10023424	Kidney infection	['IMLYM', 'RENUR']	1647	1982	2052	2040	1587	19145	1647	1982	2052	2040	1587	19145	1253	1449	1565	1580	1244	15706	0	1	1	3	0	11
10023644	Lacrimation increased	['NERVO', 'CLSIG']	2833	3129	3512	3552	3324	32501	2833	3129	3512	3552	3324	32501	1860	1891	2035	1811	1605	21035	6	3	2	6	9	62
10023676	Lactic acidosis	['METAB']	2511	3423	2845	3105	2426	36205	2511	3423	2845	3105	2426	36205	1703	2577	2009	1930	1625	24812	108	125	153	161	143	1137
10023804	Large intestine perforation	['DIGEX']	769	819	776	606	601	10145	769	819	776	606	601	10145	402	399	384	391	401	6372	153	153	148	104	122	1739
10023845	Laryngeal oedema	['RESPI', 'HISTH']	1508	1072	1534	2689	1480	25349	1508	1072	1534	2689	1480	25349	318	385	334	247	227	8262	27	23	29	10	35	631
10023874	Laryngitis	['RESPI', 'IMLYM']	957	992	987	920	614	12713	957	992	987	920	614	12713	694	674	680	553	399	9305	2	2	3	2	0	19
10023891	Laryngospasm	['RESPI', 'MUSCU']	393	281	399	563	271	13550	393	281	399	563	271	13550	137	156	194	122	67	6811	3	3	0	2	4	54
10024264	Lethargy	['NERVO']	5343	6343	5942	5562	8384	82512	5343	6343	5942	5562	8384	82512	3792	3283	3268	3099	2532	51676	3	1	2	4	3	28
10024288	Leukaemia	['SKELE']	672	743	874	931	844	10260	672	743	874	931	844	10260	524	586	698	792	707	8236	15	25	23	19	29	243
10024378	Leukocytosis	['CIRCU']	1568	1680	1736	2321	2233	40883	1568	1680	1736	2321	2233	40883	878	1013	946	851	862	25206	2	5	6	5	8	79
10024384	Leukopenia	['CIRCU']	12525	9691	10595	15070	9433	170818	12525	9691	10595	15070	9433	170818	2970	3068	3689	3023	2261	70349	190	204	177	184	161	4444
10024419	Libido decreased	['NERVO']	1420	1591	1073	1584	1097	27508	1420	1591	1073	1584	1097	27508	668	474	478	503	425	15665	1	0	0	2	1	15
10024453	Ligament sprain	['SKELE', 'INTEX']	740	901	954	891	645	10965	740	901	954	891	645	10965	648	712	727	685	469	9750	4	2	1	1	0	16
10024558	Lip oedema	['RESPI']	1059	1031	1045	1942	1143	14376	1059	1031	1045	1942	1143	14376	295	332	297	205	207	3040	6	3	4	1	7	84
10024570	Lip swelling	['RESPI']	4355	4881	5871	6332	6390	57670	4355	4881	5871	6332	6390	57670	2059	2151	2115	1754	1700	24714	16	7	8	17	26	207
10024574	Lipase increased	['CIRCU', 'CLCHE']	699	730	719	832	680	13326	699	730	719	832	680	13326	437	406	395	378	353	8744	15	25	20	16	20	258
10024642	Listless	['NERVO']	1214	1329	1198	1475	1292	11601	1214	1329	1198	1475	1292	11601	176	251	177	167	150	3024	6	3	3	2	4	63
10024670	Liver disorder	['HISTH', 'DIGEX']	4113	4287	4796	3976	3402	62755	4113	4287	4796	3976	3402	62755	2469	2588	2769	2578	2113	40540	496	431	524	374	419	10932
10024769	Local reaction	['GENER']	997	520	621	1385	671	9203	997	520	621	1385	671	9203	30	38	50	41	70	584	0	0	0	0	0	5
10024774	Localised infection	['IMLYM']	1971	2322	2478	2720	2025	24106	1971	2322	2478	2720	2025	24106	1507	1580	1800	2049	1450	19372	1	1	10	7	6	44
10024855	Loss of consciousness	['NERVO', 'CLSIG']	11782	11681	11685	12378	10786	167683	11782	11681	11685	12378	10786	167683	7341	7744	7525	6926	5826	116326	464	342	361	284	648	5703
10024870	Loss of libido	['NERVO']	1777	2002	846	1299	854	12601	1777	2002	846	1299	854	12601	672	376	316	380	304	6827
10024968	Lower respiratory tract infection	['RESPI', 'IMLYM']	7724	8803	9791	9806	5614	68141	7724	8803	9791	9806	5614	68141	3215	3396	3907	3666	3052	33407	2	2	6	2	2	21
10025082	Lung disorder	['RESPI', 'HISTH']	4113	4667	4924	4646	3867	59240	4113	4667	4924	4646	3867	59240	3013	3194	3393	3447	2705	47514	230	203	240	188	184	2259
10025188	Lymphadenitis	['IMLYM']	1106	676	548	641	561	9911	1106	676	548	641	561	9911	147	137	159	151	99	2137	22	22	12	19	21	225
10025197	Lymphadenopathy	['HISTH', 'IMLYM']	3669	4962	4349	4840	15095	80920	3669	4962	4349	4840	15095	80920	1999	2164	2248	2054	1769	36025	21	22	21	11	58	466
10025256	Lymphocyte count decreased	['HAEMA', 'CIRCU', 'IMLYM']	2378	2774	3433	3395	2549	26181	2378	2774	3433	3395	2549	26181	1459	1462	1639	1509	1085	15447	121	126	175	141	273	1864
10025310	Lymphoma	['NEOPL', 'IMLYM']	1346	1439	1485	1388	1371	19257	1346	1439	1485	1388	1371	19257	840	919	983	1078	1041	14296	133	122	103	101	104	1380
10025327	Lymphopenia	['CIRCU', 'IMLYM']	1795	2204	2280	3142	2796	22145	1795	2204	2280	3142	2796	22145	866	904	924	1070	841	11190	41	57	55	25	51	373
10025409	Macular degeneration	['NERVO']	666	730	757	875	1094	11268	666	730	757	875	1094	11268	581	615	649	720	983	9815	2	5	3	8	3	45
10025482	Malaise	['GENER']	48710	59086	56976	56632	88704	648918	48710	59086	56976	56632	88704	648918	34177	34572	35129	28521	20158	384212	411	383	357	296	776	5230
10026749	Mania	['NERVO']	1152	1133	1172	1134	885	24986	1152	1133	1172	1134	885	24986	812	817	815	678	583	17368	38	17	22	30	30	498
10026865	Mass	['GENER']	1227	1372	1575	1435	1247	15601	1227	1372	1575	1435	1247	15601	923	1030	1209	1064	819	12792	6	2	3	3	2	49
10026923	Maternal drugs affecting foetus	['REPRO']	177	104	92	71	72	25881	177	104	92	71	72	25881	145	93	88	66	66	25705	0	1	0	0	0	2
10027141	Melaena	['CIRCU']	3517	3422	3227	4050	2288	60930	3517	3422	3227	4050	2288	60930	1415	1527	1477	1199	1064	25894	273	254	273	184	196	2720
10027175	Memory impairment	['NERVO']	12317	13343	11458	12249	10807	134919	12317	13343	11458	12249	10807	134919	10293	9884	9266	9038	7748	112283	36	22	25	44	27	402
10027199	Meningitis	['NERVO']	665	736	819	689	568	13729	665	736	819	689	568	13729	363	421	443	397	309	7968	41	42	73	62	68	520
10027295	Menometrorrhagia	['REPRO']	183	185	182	229	267	24144	183	185	182	229	267	24144	96	87	101	74	55	23045	0	0	0	0	0	2
10027313	Menorrhagia	['REPRO']	2655	2665	2468	2476	4709	43037	2655	2665	2468	2476	4709	43037	1506	1385	1356	1012	118	25918
10027327	Menstrual disorder	['REPRO']	1115	1146	974	1166	3280	21000	1115	1146	974	1166	3280	21000	542	506	504	407	338	10550	7	6	6	0	4	73
10027336	Menstruation delayed	['REPRO']	1181	1008	1137	1134	2603	13234	1181	1008	1137	1134	2603	13234	770	620	783	549	321	8698	0	0	0	0	0	8
10027339	Menstruation irregular	['REPRO']	1772	1795	1436	1599	3453	33506	1772	1795	1436	1599	3453	33506	904	769	818	720	491	24181	11	5	4	3	2	86
10027374	Mental impairment	['NERVO']	2341	2053	2100	2807	2172	31822	2341	2053	2100	2807	2172	31822	1415	1368	1315	1532	1269	23185	37	21	19	25	44	369
10027417	Metabolic acidosis	['METAB']	1998	2505	2438	2372	2319	31517	1998	2505	2438	2372	2319	31517	1501	1980	1894	1614	1734	25220	26	28	24	29	55	461
10027452	Metastases to bone	['SKELE', 'NEOPL']	1370	1314	1491	1433	1397	16597	1370	1314	1491	1433	1397	16597	866	864	966	903	838	12563	47	56	58	40	70	403
10027457	Metastases to liver	['NEOPL', 'DIGEX']	1470	1575	1777	1615	1423	19970	1470	1575	1777	1615	1423	19970	954	1001	1090	1026	839	14973	47	61	89	45	80	546
10027458	Metastases to lung	['RESPI', 'NEOPL']	1056	1075	1142	965	889	12483	1056	1075	1142	965	889	12483	651	693	687	592	530	9406	38	59	58	24	53	333
10027514	Metrorrhagia	['REPRO']	1964	2156	1976	2355	4387	48800	1964	2156	1976	2355	4387	48800	679	716	828	680	440	22891	57	41	49	28	40	429
10027566	Micturition urgency	['RENUR']	1114	1250	1268	1460	1303	15236	1114	1250	1268	1460	1303	15236	732	703	650	530	594	10287	0	0	1	0	3	13
10027590	Middle insomnia	['GENER']	1535	1788	1543	1709	1382	17480	1535	1788	1543	1709	1382	17480	1111	969	940	1085	852	13636	0	1	4	1	4	24
10027599	Migraine	['NERVO']	7731	9617	8308	9154	12391	103691	7731	9617	8308	9154	12391	103691	5406	5120	5642	5562	4458	70656	1	6	2	0	10	46
10027646	Miosis	['NERVO', 'CLSIG']	622	752	711	924	645	10187	622	752	711	924	645	10187	382	477	407	491	384	6378	2	4	3	2	1	58
10027727	Mitral valve incompetence	['CIRCU']	606	1116	1409	1041	618	19898	606	1116	1409	1041	618	19898	418	477	527	450	358	15385	7	17	10	11	38	160
10027940	Mood altered	['NERVO']	2563	3363	2559	2763	2090	30653	2563	3363	2559	2763	2090	30653	1838	1616	1659	1372	1178	22132	11	7	18	10	11	175
10027951	Mood swings	['NERVO']	2905	3873	2579	3176	2342	40442	2905	3873	2579	3176	2342	40442	2043	1765	1654	1541	1253	29263	0	1	2	2	2	17
10028024	Mouth haemorrhage	['RESPI', 'GRNEC', 'CIRCU']	723	729	787	899	778	10314	723	729	787	899	778	10314	441	446	466	399	337	6794	25	24	14	11	27	241
10028034	Mouth ulceration	['RESPI', 'HISTH', 'DIGEX']	3142	2952	3468	4151	3299	49584	3142	2952	3468	4151	3299	49584	1207	1286	1423	1403	1053	21976	16	15	12	11	9	180
10028035	Movement disorder	['NERVO']	2191	2495	2764	2868	2517	36488	2191	2495	2764	2868	2517	36488	1554	1693	1947	1895	1449	29193	31	19	26	22	81	335
10028116	Mucosal inflammation	['IMLYM']	3554	3094	2778	3364	2757	37424	3554	3094	2778	3364	2757	37424	1671	1752	1582	1527	1270	22349	19	27	17	11	7	203
10028200	Multiple fractures	['SKELE']	1222	1337	1558	1892	1052	18082	1222	1337	1558	1892	1052	18082	1146	1282	1459	1805	995	17394	3	5	2	0	4	43
10028289	Muscle atrophy	['MUSCU']	863	940	888	903	775	14511	863	940	888	903	775	14511	611	626	606	553	461	11061	3	4	2	6	9	64
10028293	Muscle contractions involuntary	['CLSIG', 'MUSCU']	1300	435	449	615	464	11392	1300	435	449	615	464	11392	164	193	199	154	125	3569	0	0	0	0	1	8
10028300	Muscle disorder	['MUSCU']	654	739	633	679	518	10947	654	739	633	679	518	10947	496	475	425	380	293	8776	1	2	0	0	7	35
10028330	Muscle rigidity	['CLSIG', 'MUSCU']	1483	1413	1534	1933	1425	20575	1483	1413	1534	1933	1425	20575	762	793	876	695	595	12477	8	15	13	8	10	153
10028334	Muscle spasms	['CLSIG', 'MUSCU']	19821	25103	17489	18566	17512	231012	19821	25103	17489	18566	17512	231012	13903	11859	11319	9365	8958	159270	25	14	13	14	30	334
10028335	Muscle spasticity	['MUSCU']	819	979	987	1281	1102	11491	819	979	987	1281	1102	11491	489	643	590	615	714	8179	0	2	2	0	1	14
10028347	Muscle twitching	['MUSCU']	1841	2074	1996	2023	2240	38490	1841	2074	1996	2023	2240	38490	1237	1345	1285	1067	1014	25023	0	2	2	2	5	42
10028372	Muscular weakness	['CLSIG', 'MUSCU']	11924	11663	11609	11665	11476	151364	11924	11663	11609	11665	11476	151364	7072	7094	6921	5848	4932	96446	116	77	88	70	230	1532
10028391	Musculoskeletal pain	['NERVO', 'MUSCU']	7539	7357	6808	6662	6442	82074	7539	7357	6808	6662	6442	82074	4549	4254	3991	3164	969	53333	3	11	4	0	16	73
10028411	Myalgia	['MUSCU']	28396	31767	24890	29986	80637	412884	28396	31767	24890	29986	80637	412884	12308	10899	10069	8547	7219	166171	78	58	50	40	122	1037
10028424	Myasthenic syndrome	['NERVO']	90	102	101	99	97	10275	90	102	101	99	97	10275	36	61	70	44	55	8311	1	1	0	2	7	17
10028521	Mydriasis	['NERVO', 'CLSIG']	1050	1147	1303	1290	1036	21769	1050	1147	1303	1290	1036	21769	618	730	829	612	579	13950	1	2	7	3	11	63
10028533	Myelodysplastic syndrome	['SKELE', 'NEOPL']	1203	1133	1177	1050	879	16143	1203	1133	1177	1050	879	16143	851	761	757	747	575	12302	75	94	112	86	123	1165
10028596	Myocardial infarction	['CIRCU']	8248	7902	8149	8453	7932	236739	8248	7902	8149	8453	7932	236739	6040	5780	6099	6297	5509	200297	172	160	145	127	250	1851
10028600	Myocardial ischaemia	['CIRCU']	655	680	679	633	554	18658	655	680	679	633	554	18658	431	420	432	353	277	14951	18	28	23	30	52	300
10028606	Myocarditis	['CIRCU']	963	1384	1679	1492	2577	16064	963	1384	1679	1492	2577	16064	539	753	828	727	847	8025	44	61	100	99	435	870
10028622	Myoclonus	['NERVO']	1363	1174	1171	1129	1067	16973	1363	1174	1171	1129	1067	16973	609	697	767	643	646	9409	18	23	20	12	21	353
10028641	Myopathy	['MUSCU']	937	954	891	851	763	19498	937	954	891	851	763	19498	411	542	528	407	411	11469	11	16	25	8	19	305
10028653	Myositis	['INTEX', 'IMLYM', 'MUSCU']	695	880	960	959	943	15255	695	880	960	959	943	15255	393	508	498	533	463	9361	39	64	90	48	84	436
10028694	Nail disorder	['INTEX']	1350	870	797	915	747	15476	1350	870	797	915	747	15476	573	481	494	505	386	9174	3	4	5	2	2	49
10028735	Nasal congestion	['RESPI', 'HISTH']	6025	5717	6127	6372	5599	62322	6025	5717	6127	6372	5599	62322	3607	3663	3837	3629	2963	42649	6	8	6	6	16	94
10028810	Nasopharyngitis	['GENER', 'CLSIG']	17997	24723	24677	21385	14893	191204	17997	24723	24677	21385	14893	191204	11739	14579	14553	10757	7827	136335	58	51	41	14	29	453
10028813	Nausea	['DIGEX']	187067	141523	153366	218376	179121	1740172	187067	141523	153366	218376	179121	1740172	49881	50586	51121	48581	42031	690392	493	438	410	310	774	6556
10028836	Neck pain	['NERVO']	4915	5759	5488	5826	7911	69901	4915	5759	5488	5826	7911	69901	3513	3609	3628	3588	2713	49824	16	8	9	6	32	157
10028980	Neoplasm	['NEOPL']	996	925	944	951	930	16228	996	925	944	951	930	16228	695	693	682	744	763	11359	3	5	11	5	9	60
10029148	Nephrolithiasis	['HISTH', 'RENUR']	3096	3695	4016	3803	3112	46687	3096	3695	4016	3803	3112	46687	2440	2951	3354	3241	2587	38540	28	23	17	12	23	215
10029151	Nephropathy	['RENUR']	741	1019	1231	999	595	10822	741	1019	1231	999	595	10822	563	823	1040	732	468	8954	24	12	15	16	18	198
10029155	Nephropathy toxic	['RENUR']	921	1248	1174	1290	1226	13858	921	1248	1174	1290	1226	13858	528	675	685	698	688	8250	12	36	63	44	64	464
10029164	Nephrotic syndrome	['RENUR']	779	949	925	622	677	13343	779	949	925	622	677	13343	364	448	430	336	363	7597	134	164	159	99	133	1567
10029202	Nervous system disorder	['NERVO', 'HISTH']	1526	2452	1824	1824	1666	40064	1526	2452	1824	1824	1666	40064	1102	1145	1217	1176	900	33216	26	26	17	19	24	361
10029216	Nervousness	['NERVO']	5093	6309	4783	6163	5211	105616	5093	6309	4783	6163	5211	105616	3421	3161	2863	2939	2257	68033	2	2	0	1	6	25
10029223	Neuralgia	['NERVO']	2152	2537	2547	2917	3752	29399	2152	2537	2547	2917	3752	29399	1466	1645	1629	1588	1394	19452	8	6	12	5	18	100
10029282	Neuroleptic malignant syndrome	['NERVO', 'MUSCU']	1385	1267	1329	1054	981	24985	1385	1267	1329	1054	981	24985	721	581	621	551	500	13103	206	231	232	164	202	3450
10029331	Neuropathy peripheral	['NERVO']	9615	9023	8734	10648	9809	124073	9615	9023	8734	10648	9809	124073	5112	5734	5661	6873	6347	82003	177	260	325	323	586	2799
10029350	Neurotoxicity	['NERVO']	1235	1565	2000	2209	1705	16314	1235	1565	2000	2209	1705	16314	812	1231	1572	1496	1266	12536	11	12	19	16	16	122
10029354	Neutropenia	['CIRCU']	26414	18486	19179	22276	19453	219598	26414	18486	19179	22276	19453	219598	7148	7779	8726	8768	9508	101380	751	873	847	769	818	10785
10029366	Neutrophil count decreased	['HAEMA', 'CIRCU', 'IMLYM']	6773	8881	10476	13363	11327	88690	6773	8881	10476	13363	11327	88690	2089	2307	2676	2756	2860	30368	838	1450	1048	825	1165	14550
10029368	Neutrophil count increased	['HAEMO', 'CIRCU', 'IMLYM']	974	1140	1394	1214	1198	16177	974	1140	1394	1214	1198	16177	594	656	616	618	423	9863	2	7	11	8	26	122
10029410	Night sweats	['INTEX']	2861	3147	3072	3977	4406	37444	2861	3147	3072	3977	4406	37444	1955	1794	1926	2066	1715	25686	2	2	1	0	7	21
10029412	Nightmare	['NERVO']	3246	3696	3364	3579	2968	52492	3246	3696	3364	3579	2968	52492	2072	2043	1854	1658	1305	29647	5	5	7	8	8	97
10029446	Nocturia	['RENUR']	1237	1389	1383	1555	1259	16531	1237	1389	1383	1555	1259	16531	770	780	754	643	601	10942	3	7	2	2	1	29
10029864	Nystagmus	['NERVO', 'CLSIG']	568	491	491	523	526	11083	568	491	491	523	526	11083	278	273	278	244	249	6461	10	1	4	9	14	101
10029883	Obesity	['CLSIG', 'DIGEX']	877	742	831	1181	856	15619	877	742	831	1181	856	15619	606	556	609	837	621	13208	4	6	6	4	11	77
10030041	Ocular hyperaemia	['NERVO', 'CLSIG']	5363	5502	6058	6603	5870	56600	5363	5502	6058	6603	5870	56600	2798	2907	3188	2993	2645	31976	13	13	13	11	35	256
10030071	Oculogyric crisis	['NERVO']	442	491	552	520	502	10256	442	491	552	520	502	10256	145	125	120	125	120	2720	12	17	15	12	32	159
10030095	Oedema	['CIRCU']	10586	7715	7899	10735	7463	158372	10586	7715	7899	10735	7463	158372	3037	2945	2940	2477	2240	69086	103	96	92	69	126	1469
10030110	Oedema mouth	['RESPI']	669	581	669	1045	854	19506	669	581	669	1045	854	19506	44	59	49	35	24	4150	1	1	1	1	3	29
10030124	Oedema peripheral	['METAB']	13243	12613	12691	16491	12666	261430	13243	12613	12691	16491	12666	261430	5538	5662	5412	5351	4267	150983	105	109	112	98	144	1447
10030155	Oesophageal carcinoma	['NEOPL', 'DIGEX']	1601	2005	2475	3632	5352	23759	1601	2005	2475	3632	5352	23759	1498	1903	2361	3566	5300	22760	21	19	20	22	22	202
10030216	Oesophagitis	['HISTH', 'DIGEX']	872	892	891	871	884	22311	872	892	891	871	884	22311	495	556	532	457	534	14675	29	25	24	24	42	291
10030302	Oliguria	['RENUR']	687	653	672	863	607	15720	687	653	672	863	607	15720	296	380	333	358	296	10042	10	9	15	11	21	213
10030942	Optic neuritis	['NERVO']	786	953	789	883	856	15640	786	953	789	883	856	15640	451	526	432	454	410	9865	17	20	16	17	24	259
10030963	Oral candidiasis	['RESPI']	1304	1428	1457	1630	1285	17673	1304	1428	1457	1630	1285	17673	737	770	799	812	672	12608	14	11	19	12	10	174
10030973	Oral discomfort	['RESPI']	1492	2052	1911	2406	1742	18860	1492	2052	1911	2406	1742	18860	924	982	890	864	688	11612	2	1	7	0	14	57
10031009	Oral pain	['RESPI']	2142	2304	2271	2642	2394	26434	2142	2304	2271	2642	2394	26434	1496	1468	1457	1487	1332	19758	8	5	1	4	3	76
10031127	Orthostatic hypotension	['CIRCU']	1870	1793	1953	2227	1936	35484	1870	1793	1953	2227	1936	35484	951	955	1098	959	1152	18878	26	24	35	34	30	373
10031161	Osteoarthritis	['SKELE', 'INTEX']	2884	3124	3368	3601	2716	51106	2884	3124	3368	3601	2716	51106	2325	2288	2470	2760	1814	41739	15	13	14	13	7	117
10031252	Osteomyelitis	['NERVO', 'IMLYM', 'SKELE']	1779	1397	1175	1268	880	23585	1779	1397	1175	1268	880	23585	1416	963	787	968	682	19195	79	82	75	60	62	1133
10031264	Osteonecrosis	['SKELE']	2248	2359	2546	4129	1396	50791	2248	2359	2546	4129	1396	50791	1635	1850	2133	3644	1059	42209	50	43	49	48	62	922
10031282	Osteoporosis	['SKELE']	2841	3314	3760	4453	2631	46793	2841	3314	3760	4453	2631	46793	2222	2590	3115	3711	2089	39624	29	27	19	15	14	331
10033132	Ovarian cyst	['HISTH', 'REPRO']	969	969	827	915	677	13969	969	969	827	915	677	13969	599	545	547	593	402	10757	6	7	3	3	7	63
10033318	Oxygen saturation decreased	['RESPI', 'CLCHE']	4735	5216	5706	8231	7947	63431	4735	5216	5706	8231	7947	63431	2820	3311	3512	5149	4641	43620	80	87	65	74	299	1250
10033371	Pain	['NERVO']	48393	53837	57133	72320	78084	752318	48393	53837	57133	72320	78084	752318	32153	35299	37231	43441	43707	523090	124	103	81	72	167	1288
10033425	Pain in extremity	['NERVO']	30725	34079	31608	36385	51801	393937	30725	34079	31608	36385	51801	393937	19555	19660	18790	18619	15013	256817	62	54	55	40	190	895
10033433	Pain in jaw	['SKELE']	2632	3024	2753	2502	2499	32911	2632	3024	2753	2502	2499	32911	2158	2331	2098	1702	1237	26546	4	7	4	3	6	66
10033474	Pain of skin	['INTEX']	1864	4605	6168	4172	3133	27000	1864	4605	6168	4172	3133	27000	1455	4022	5538	3302	1461	21480	6	3	1	2	2	34
10033546	Pallor	['INTEX', 'CLSIG']	5192	6492	6523	10075	5761	83340	5192	6492	6523	10075	5761	83340	1299	1493	1428	1742	1266	25812	23	11	19	24	97	457
10033553	Palmar-plantar erythrodysaesthesia syndrome	['INTEX', 'REPRO']	4824	3296	3001	3595	2917	36383	4824	3296	3001	3595	2917	36383	1579	1581	1472	1611	1542	18316	115	129	97	74	109	1931
10033557	Palpitations	['CIRCU']	25226	21709	25391	40834	28448	313569	25226	21709	25391	40834	28448	313569	7854	7189	7236	6336	5728	114899	85	55	49	44	199	1023
10033609	Pancreatic carcinoma	['NEOPL', 'DIGEX']	1830	1988	2694	3198	4726	26634	1830	1988	2694	3198	4726	26634	1487	1652	2410	2999	4535	23791	58	52	45	34	42	487
10033645	Pancreatitis	['HISTH', 'DIGEX']	3688	3865	3797	3682	3066	76216	3688	3865	3797	3682	3066	76216	2528	2533	2536	2492	2047	54909	99	127	136	124	136	1264
10033647	Pancreatitis acute	['DIGEX']	2162	2334	2227	2360	1848	32055	2162	2334	2227	2360	1848	32055	1127	1185	1165	1246	975	18968	167	186	170	128	151	2243
10033661	Pancytopenia	['SKELE', 'NERVO', 'CIRCU']	5624	5683	5891	6104	5147	90746	5624	5683	5891	6104	5147	90746	2960	3123	3271	3040	2668	53022	449	480	425	332	412	6539
10033664	Panic attack	['NERVO']	2713	3095	3020	3279	2707	39772	2713	3095	3020	3279	2707	39772	1948	2040	1997	1999	1521	31310	7	1	2	1	6	40
10033670	Panic reaction	['NERVO']	573	620	651	854	660	10382	573	620	651	854	660	10382	362	390	402	491	342	6182	4	1	2	1	3	24
10033775	Paraesthesia	['INTEX']	19348	18949	18272	21417	24878	304581	19348	18949	18272	21417	24878	304581	10287	9290	9050	7907	7178	162515	6	14	7	5	48	126
10033799	Paralysis	['NERVO', 'CLSIG']	1662	1454	1475	1550	1635	29246	1662	1454	1475	1550	1635	29246	872	806	821	773	742	17893	30	29	40	18	54	378
10033864	Paranoia	['NERVO']	1264	1074	1092	1062	912	25217	1264	1074	1092	1062	912	25217	1030	779	802	772	675	18805	3	4	1	1	4	55
10034010	Parkinsonism	['NERVO']	906	915	1064	933	827	14324	906	915	1064	933	827	14324	432	495	567	497	520	7448	41	62	78	25	37	790
10034018	Parosmia	['RESPI']	768	767	741	930	1229	14846	768	767	741	930	1229	14846	465	407	429	491	371	8673	8	10	7	4	4	118
10034263	Pelvic pain	['SKELE']	1465	1428	1239	1430	1360	23913	1465	1428	1239	1430	1360	23913	902	875	868	792	617	19621	1	0	0	1	2	5
10034277	Pemphigoid	['NERVO', 'INTEX']	1286	1560	1923	1191	1137	11611	1286	1560	1923	1191	1137	11611	467	535	710	483	468	5166	322	411	408	252	278	2159
10034474	Pericardial effusion	['CIRCU']	1819	1992	2116	1815	1756	27369	1819	1992	2116	1815	1756	27369	1312	1399	1473	1266	1159	20968	73	84	71	64	88	772
10034484	Pericarditis	['CIRCU']	787	905	969	1227	3307	16242	787	905	969	1227	3307	16242	534	551	613	918	2236	11040	32	31	45	37	113	427
10034545	Periorbital oedema	['INTEX']	4282	5151	5795	5806	3841	64672	4282	5151	5795	5806	3841	64672	244	239	318	267	205	4695	2	0	2	1	0	17
10034568	Peripheral coldness	['INTEX']	1621	1770	1866	2613	2913	23223	1621	1770	1866	2613	2913	23223	786	899	842	816	685	12298	7	4	8	5	40	147
10034636	Peripheral vascular disorder	['CIRCU']	465	425	461	433	285	10876	465	425	461	433	285	10876	293	234	274	197	147	9017	1	1	3	10	4	35
10034674	Peritonitis	['SKELE', 'INTEX', 'IMLYM']	3043	2797	2824	2772	1999	40510	3043	2797	2824	2772	1999	40510	1081	884	821	725	666	22468	174	135	139	126	115	1846
10034719	Personality change	['NERVO']	712	759	825	875	627	11983	712	759	825	875	627	11983	459	485	560	538	434	8972	3	1	3	4	1	38
10034721	Personality disorder	['NERVO']	205	219	221	230	266	14825	205	219	221	230	266	14825	142	144	160	149	200	8455	1	0	1	1	1	15
10034754	Petechiae	['INTEX', 'CIRCU']	1489	1834	1770	1781	2101	25517	1489	1834	1770	1781	2101	25517	665	680	698	584	472	12585	6	5	4	4	11	101
10034829	Pharyngeal oedema	['RESPI']	1796	1702	759	720	435	22686	1796	1702	759	720	435	22686	1429	1318	417	201	88	17249	16	14	10	4	23	260
10034835	Pharyngitis	['IMLYM']	2281	2454	2386	2146	1351	46013	2281	2454	2386	2146	1351	46013	955	983	960	774	529	24313	21	16	16	19	20	281
10034879	Phlebitis	['HISTH', 'CIRCU']	2708	1257	2878	6269	2101	36067	2708	1257	2878	6269	2101	36067	285	234	278	288	149	11238	8	4	10	3	5	128
10034960	Photophobia	['NERVO', 'CLSIG']	1805	1788	1871	2078	2735	27721	1805	1788	1871	2078	2735	27721	1044	1028	1107	1075	984	16259	20	13	11	2	7	155
10034972	Photosensitivity reaction	['NERVO']	1855	2302	2291	2395	1789	50669	1855	2302	2291	2395	1789	50669	971	1145	1241	1073	800	19593	17	19	16	9	19	416
10035226	Plasma cell myeloma	['CIRCU']	1376	1549	1699	1763	1580	19117	1376	1549	1699	1763	1580	19117	1118	1200	1310	1476	1332	16369	32	34	56	44	38	304
10035528	Platelet count decreased	['HAEMO', 'CIRCU']	12341	11943	12391	11597	11897	145924	12341	11943	12391	11597	11897	145924	6473	6799	7052	7252	7480	92676	1271	1413	1052	800	1153	18882
10035598	Pleural effusion	['RESPI']	5775	5437	5626	5024	4307	82738	5775	5437	5626	5024	4307	82738	3825	3741	3814	3249	2811	62605	200	210	211	161	213	2754
10035664	Pneumonia	['RESPI', 'IMLYM']	33291	35574	37530	30278	22980	403719	33291	35574	37530	30278	22980	403719	22611	23504	25752	21955	16510	299432	1358	1564	1466	1033	1232	15085
10035669	Pneumonia aspiration	['RESPI', 'IMLYM']	2500	2460	2696	2022	1983	29805	2500	2460	2696	2022	1983	29805	1559	1605	1735	1425	1341	21985	255	259	260	210	325	2516
10035742	Pneumonitis	['RESPI', 'HISTH', 'IMLYM']	2903	3309	3855	3579	3210	35014	2903	3309	3855	3579	3210	35014	1631	1977	2168	1824	1762	21361	139	175	348	316	352	2055
10035759	Pneumothorax	['RESPI']	1446	1541	1563	1417	1275	20025	1446	1541	1563	1417	1275	20025	910	1050	1016	1040	919	15455	89	111	131	99	102	1043
10036018	Pollakiuria	['RENUR']	4365	4351	4348	5028	4207	58986	4365	4351	4348	5028	4207	58986	2480	2559	2644	2225	2072	39448	12	14	14	6	12	216
10036086	Polymenorrhoea	['REPRO']	304	370	309	399	1547	5003	304	370	309	399	1547	5003	188	181	175	154	106	2525	0	0	0	0	0	2
10036105	Polyneuropathy	['CIRCU']	1439	1633	1411	1799	1279	17511	1439	1633	1411	1799	1279	17511	849	837	721	698	587	9753	9	8	12	6	15	95
10036142	Polyuria	['CLSIG', 'RENUR']	1119	1261	1339	1552	1188	18065	1119	1261	1339	1552	1188	18065	516	581	548	411	400	9258	7	4	6	12	17	92
10036590	Premature baby	['REPRO']	2317	2619	2482	2530	2240	32457	2317	2619	2482	2530	2240	32457	1900	2151	1921	1927	1827	26638	34	34	49	27	43	372
10036595	Premature delivery	['REPRO']	1654	2069	1726	1675	1676	13624	1654	2069	1726	1675	1676	13624	1433	1724	1384	1311	1405	11408	36	39	39	34	36	242
10036653	Presyncope	['GENER']	3172	2643	2736	3526	3980	36542	3172	2643	2736	3526	3980	36542	1598	1466	1511	1279	1185	18276	12	14	21	8	179	697
10036790	Productive cough	['RESPI']	4010	4838	5553	5311	4475	47733	4010	4838	5553	5311	4475	47733	3099	3240	3908	4014	3029	37800	9	13	5	3	25	134
10036807	Progressive multifocal leukoencephalopathy	['NERVO']	823	845	874	823	665	10126	823	845	874	823	665	10126	446	546	562	467	375	7230	29	50	49	41	33	336
10036975	Prostatic specific antigen increased	['IMLYM', 'REPRO']	1383	1455	1297	1188	1207	14244	1383	1455	1297	1188	1207	14244	1072	1063	871	712	760	11101	8	4	8	6	2	56
10037032	Proteinuria	['RENUR']	1785	2113	2190	1908	1751	24662	1785	2113	2190	1908	1751	24662	956	1151	1346	995	976	16649	130	104	92	101	186	1033
10037050	Prothrombin level decreased	['CIRCU']	271	89	49	67	31	20254	271	89	49	67	31	20254	44	42	27	21	9	10373	2	2	1	1	4	36
10037063	Prothrombin time prolonged	['HAEMO', 'CIRCU']	648	527	545	610	487	15152	648	527	545	610	487	15152	233	189	225	181	130	10832	15	13	15	10	17	222
10037087	Pruritus	['INTEX', 'CLSIG']	50814	38527	38713	55821	40882	350823	50814	38527	38713	55821	40882	350823	2249	2351	1334	0	0	23185
10037128	Pseudomembranous colitis	['DIGEX']	514	557	394	223	182	12304	514	557	394	223	182	12304	87	181	126	98	72	2154	70	49	51	26	35	1075
10037153	Psoriasis	['INTEX']	4335	5263	6197	6600	4926	55692	4335	5263	6197	6600	4926	55692	3280	3462	4357	4629	3211	40474	14	10	14	9	12	141
10037162	Psoriatic arthropathy	['INTEX']	1318	1556	2232	2643	2239	14823	1318	1556	2232	2643	2239	14823	1155	1242	1805	2279	1834	12698	8	12	8	10	12	57
10037211	Psychomotor hyperactivity	['NERVO', 'CLSIG', 'MUSCU']	1869	1664	1657	1833	1246	23759	1869	1664	1657	1833	1246	23759	981	985	1041	786	643	15283	4	4	4	9	3	80
10037368	Pulmonary congestion	['RESPI', 'HISTH']	976	1052	1155	851	796	16113	976	1052	1155	851	796	16113	769	805	916	730	571	13792	30	25	21	29	67	293
10037377	Pulmonary embolism	['RESPI', 'HISTH', 'CIRCU']	6747	6852	7140	7010	9186	136485	6747	6852	7140	7010	9186	136485	4383	4388	4746	4472	4365	97111	221	207	185	185	264	2602
10037383	Pulmonary fibrosis	['RESPI', 'INTEX', 'HISTH']	1364	1259	1439	1518	1133	25127	1364	1259	1439	1518	1133	25127	949	890	995	1153	862	17690	13	13	16	9	15	266
10037394	Pulmonary haemorrhage	['RESPI', 'HISTH', 'CIRCU']	709	679	650	605	467	12109	709	679	650	605	467	12109	456	457	407	443	319	8961	43	35	45	28	22	589
10037400	Pulmonary hypertension	['RESPI', 'CIRCU']	1565	1554	1382	1036	963	26436	1565	1554	1382	1036	963	26436	1155	1140	992	709	684	21906	73	57	63	46	57	530
10037423	Pulmonary oedema	['RESPI', 'HISTH']	3549	3592	3846	3534	3141	65597	3549	3592	3846	3534	3141	65597	2556	2608	2823	2720	2241	49533	117	104	116	90	124	1556
10037549	Purpura	['INTEX']	1215	1233	1323	1527	1251	42381	1215	1233	1323	1527	1251	42381	415	472	505	497	355	12942	27	30	23	17	51	469
10037596	Pyelonephritis	['IMLYM', 'RENUR']	981	1128	1119	972	814	13059	981	1128	1119	972	814	13059	446	604	595	519	434	8358	96	111	91	88	96	1028
10037660	Pyrexia	['IMLYM']	65163	66328	67785	93366	143575	1050371	65163	66328	67785	93366	143575	1050371	19820	21680	22663	22041	19874	365705	1035	1057	991	718	1737	15526
10037844	Rash	['INTEX', 'CLSIG']	114963	94401	127586	172071	115488	1367954	114963	94401	127586	172071	115488	1367954	27162	30577	34974	30100	27977	342626	571	557	580	449	864	10405
10037855	Rash erythematous	['INTEX']	6948	7553	8808	10860	9566	193526	6948	7553	8808	10860	9566	193526	2101	2910	3202	2727	2118	40053	20	29	18	14	40	301
10037867	Rash macular	['NERVO', 'INTEX']	3765	5163	5599	5998	5469	54683	3765	5163	5599	5998	5469	54683	1694	2865	3164	2595	1906	26373	2	1	5	1	8	35
10037868	Rash maculo-papular	['INTEX']	9380	8809	12035	16998	14279	234741	9380	8809	12035	16998	14279	234741	1174	1463	1495	1465	1096	33448	23	19	20	24	48	256
10037870	Rash morbilliform	['INTEX']	843	629	637	1014	722	12683	843	629	637	1014	722	12683	148	130	199	211	137	2396	1	0	2	0	1	21
10037876	Rash papular	['INTEX']	4889	4656	5348	6835	3987	51521	4889	4656	5348	6835	3987	51521	1264	2758	2463	1363	765	19890	9	3	3	7	13	147
10037884	Rash pruritic	['INTEX']	11213	9323	9937	13872	12450	106968	11213	9323	9937	13872	12450	106968	2896	3239	3347	3132	2875	42201	8	7	23	12	24	172
10037888	Rash pustular	['INTEX']	1022	1052	987	1056	770	17456	1022	1052	987	1056	770	17456	533	536	423	303	184	8519	5	2	1	4	6	80
10037898	Rash vesicular	['INTEX']	971	1037	1189	1565	1050	13741	971	1037	1189	1565	1050	13741	353	333	355	290	228	3811	2	2	1	0	4	21
10038063	Rectal haemorrhage	['HISTH', 'CIRCU', 'DIGEX']	4194	3951	3734	4726	2997	65405	4194	3951	3734	4726	2997	65405	2589	2534	2422	2117	1819	43239	14	15	9	6	9	147
10038153	Red blood cell count decreased	['HAEMA', 'CIRCU']	2440	2740	2440	2661	2669	31925	2440	2740	2440	2661	2669	31925	1982	2139	1789	1900	1980	26000	31	62	47	31	41	733
10038389	Renal cancer	['NEOPL', 'RENUR']	2725	3091	3748	5903	9943	40079	2725	3091	3748	5903	9943	40079	2591	2918	3615	5777	9843	38711	17	21	17	15	11	170
10038423	Renal cyst	['HISTH', 'RENUR']	472	677	666	566	466	10134	472	677	666	566	466	10134	363	525	531	413	331	8879	5	4	3	5	6	58
10038428	Renal disorder	['HISTH', 'RENUR']	3856	4207	4367	4064	3848	51744	3856	4207	4367	4064	3848	51744	2878	3230	3412	3232	2954	42294	174	155	143	150	150	2736
10038435	Renal failure	['RENUR']	10242	13860	13609	10962	7267	179668	10242	13860	13609	10962	7267	179668	7779	11705	11329	8383	5258	150575	184	140	171	121	169	2706
10038490	Renal pain	['RENUR']	1074	1357	1195	1367	1799	14956	1074	1357	1195	1367	1799	14956	733	759	684	598	557	8550	0	0	0	0	0	2
10038540	Renal tubular necrosis	['HISTH', 'RENUR']	576	661	637	715	533	12802	576	661	637	715	533	12802	442	502	492	565	416	10235	9	15	13	11	26	214
10038669	Respiratory arrest	['RESPI']	1763	1609	1394	1748	1151	34846	1763	1609	1394	1748	1151	34846	1273	1189	907	1283	669	27909	62	49	45	24	107	766
10038678	Respiratory depression	['NERVO', 'RESPI']	1276	1144	1320	1366	1465	19443	1276	1144	1320	1366	1465	19443	611	679	708	555	878	10475	102	77	79	46	58	1046
10038683	Respiratory disorder	['RESPI', 'GRNEC']	2385	2701	2812	3318	2576	47429	2385	2701	2812	3318	2576	47429	1668	1833	2001	2266	1711	33045	28	36	36	32	64	590
10038687	Respiratory distress	['RESPI', 'CLSIG']	2606	2926	2882	3094	2333	39422	2606	2926	2882	3094	2333	39422	1514	1663	1696	1655	1222	26741	12	13	9	9	51	144
10038712	Respiratory rate increased	['RESPI', 'CLSIG']	669	748	921	1152	852	12733	669	748	921	1152	852	12733	343	372	541	715	451	9386	0	0	0	0	16	27
10038743	Restlessness	['CLSIG', 'MUSCU']	4429	4699	4969	6531	5666	62108	4429	4699	4969	6531	5666	62108	2177	2289	2113	1889	1707	32426	24	35	39	20	54	602
10038776	Retching	['CLSIG', 'DIGEX']	4415	3380	3494	5072	3171	37366	4415	3380	3494	5072	3171	37366	1315	1264	1272	1205	1046	17176	0	1	1	1	5	11
10038848	Retinal detachment	['NERVO', 'CLSIG']	735	690	808	682	626	10806	735	690	808	682	626	10806	502	490	589	494	408	8284	29	14	18	22	30	267
10038867	Retinal haemorrhage	['NERVO', 'CIRCU', 'CLSIG']	686	652	679	592	570	11638	686	652	679	592	570	11638	365	344	384	321	310	7481	62	65	53	73	77	1019
10039020	Rhabdomyolysis	['MUSCU']	3560	4176	3851	3462	2917	70036	3560	4176	3851	3462	2917	70036	1842	2413	2032	1911	1685	44816	456	453	506	352	370	6888
10039073	Rheumatoid arthritis	['INTEX']	5522	6227	7985	10086	7073	64894	5522	6227	7985	10086	7073	64894	4535	4586	6253	9296	6096	54859	50	59	60	51	81	473
10039083	Rhinitis	['RESPI', 'IMLYM']	1614	1782	1864	2187	1615	43021	1614	1782	1864	2187	1615	43021	468	532	545	558	472	18538	0	0	1	0	2	12
10039101	Rhinorrhoea	['RESPI', 'CLSIG']	8062	8535	7663	8469	7993	73851	8062	8535	7663	8469	7993	73851	4889	5350	4434	4387	3465	47354	18	12	4	4	36	134
10039117	Rib fracture	['SKELE']	1527	1564	1721	1552	1320	21258	1527	1564	1721	1552	1320	21258	1218	1194	1361	1265	1081	18342	13	17	14	13	14	177
10039163	Right ventricular failure	['CIRCU']	689	789	599	447	350	11280	689	789	599	447	350	11280	554	617	443	300	249	7219	15	23	16	19	26	213
10039227	Rotator cuff syndrome	['SKELE', 'MUSCU']	843	812	879	863	678	13499	843	812	879	863	678	13499	731	661	691	697	499	12212	0	2	2	0	6	13
10039424	Salivary hypersecretion	['CLSIG', 'DIGEX']	1618	1458	1720	2577	1641	25797	1618	1458	1720	2577	1641	25797	570	538	604	559	423	10612	8	11	14	7	7	140
10039509	Scab	['INTEX', 'CLSIG']	1074	1413	1335	1239	839	12598	1074	1413	1335	1239	839	12598	722	1036	1007	851	520	9159	0	1	1	2	1	55
10039580	Scar	['INTEX', 'CLSIG']	1063	1480	1646	1503	1059	19419	1063	1480	1646	1503	1059	19419	816	1163	1365	1164	763	16951	0	2	1	1	1	22
10039674	Sciatica	['NERVO', 'SKELE']	1201	1413	1371	1477	1300	15062	1201	1413	1371	1477	1300	15062	973	950	958	1025	721	12065	3	3	2	3	7	45
10039740	Screaming	['NERVO']	624	737	764	815	535	14030	624	737	764	815	535	14030	305	348	353	270	223	7136	3	3	3	1	2	48
10039897	Sedation	['NERVO', 'CLSIG']	2795	2313	2796	2895	2664	72903	2795	2313	2796	2895	2664	72903	1119	1097	1643	1432	1700	56344	6	4	7	7	4	61
10039906	Seizure	['NERVO', 'CLSIG']	12195	12076	12521	12385	11182	250831	12195	12076	12521	12385	11182	250831	7012	7096	7939	7429	6460	155105	451	366	331	271	486	6418
10040026	Sensory disturbance	['NERVO']	2630	1596	1435	1804	1645	23968	2630	1596	1435	1804	1645	23968	1390	844	686	724	577	14776	22	15	7	6	45	223
10040030	Sensory loss	['NERVO']	721	794	739	813	925	10859	721	794	739	813	925	10859	481	474	448	427	398	7618	1	1	1	0	4	31
10040047	Sepsis	['IMLYM']	10358	10285	10501	9306	8062	149009	10358	10285	10501	9306	8062	149009	7084	7348	7403	6727	5843	111607	337	376	399	283	364	5328
10040070	Septic shock	['CIRCU']	3558	3795	3792	3825	3093	44388	3558	3795	3792	3825	3093	44388	2447	2696	2664	2770	2179	33968	158	184	198	142	214	2098
10040108	Serotonin syndrome	['ENDOC']	1163	1218	1444	1338	1219	18406	1163	1218	1444	1338	1219	18406	812	890	1036	1040	927	13561	52	68	71	41	51	719
10040400	Serum sickness	['GENER']	209	225	273	265	227	14496	209	225	273	265	227	14496	126	113	153	120	126	7738	3	5	6	6	7	70
10040477	Sexual dysfunction	['NERVO']	667	827	856	1096	884	13848	667	827	856	1096	884	13848	420	473	513	618	571	10611	2	1	1	1	2	13
10040560	Shock	['GENER']	2536	2298	2663	2626	2042	51551	2536	2298	2663	2626	2042	51551	968	1240	1306	1098	1011	33278	217	209	230	157	195	4994
10040741	Sinus bradycardia	['RESPI', 'CIRCU']	853	935	959	1394	951	15661	853	935	959	1394	951	15661	476	479	471	581	453	9814	19	22	21	19	19	293
10040742	Sinus congestion	['RESPI']	937	1051	1007	837	743	13028	937	1051	1007	837	743	13028	748	796	795	762	571	11366	0	0	0	1	0	1
10040752	Sinus tachycardia	['CIRCU']	1147	1224	1373	1552	1418	20734	1147	1224	1373	1552	1418	20734	685	783	762	644	639	14335	12	5	6	3	23	135
10040753	Sinusitis	['RESPI']	7079	8318	9167	8983	7424	99162	7079	8318	9167	8983	7424	99162	5865	6444	7320	7433	6175	86356	11	12	6	13	10	160
10040808	Skin cancer	['INTEX', 'NEOPL', 'HISTH']	1489	1571	1583	1688	2805	19421	1489	1571	1583	1688	2805	19421	1215	1264	1290	1447	2602	16840	4	9	7	10	5	58
10040829	Skin discolouration	['INTEX']	4853	5427	6296	6002	4760	71623	4853	5427	6296	6002	4760	71623	2880	3486	3966	3207	2415	46806	7	7	7	5	11	69
10040831	Skin disorder	['INTEX', 'HISTH']	3284	3527	3392	3764	3560	46529	3284	3527	3392	3764	3560	46529	2088	2116	2062	2120	1838	30064	44	54	58	42	74	556
10040844	Skin exfoliation	['INTEX', 'CLSIG']	7550	12378	13521	11249	7067	87064	7550	12378	13521	11249	7067	87064	4632	9925	10902	7688	4428	59988	22	19	20	13	26	352
10040849	Skin fissures	['INTEX', 'CLSIG']	1333	1818	2033	1902	1604	14679	1333	1818	2033	1902	1604	14679	914	1363	1529	1320	1141	10891	1	2	1	0	1	32
10040865	Skin hyperpigmentation	['INTEX']	1273	1549	1884	1488	929	13474	1273	1549	1884	1488	929	13474	403	1023	1367	851	439	7211	1	0	1	1	0	5
10040872	Skin infection	['INTEX', 'IMLYM']	933	1224	1233	1349	1094	11607	933	1224	1233	1349	1094	11607	643	798	816	942	681	8461	11	16	12	7	10	105
10040880	Skin irritation	['INTEX']	2822	7768	10537	8640	4249	43030	2822	7768	10537	8640	4249	43030	2183	6950	9591	7266	2893	35856	1	1	0	0	0	6
10040882	Skin lesion	['INTEX']	2168	2920	3230	3281	2634	30575	2168	2920	3230	3281	2634	30575	1615	1910	1995	1917	1410	22435	0	4	4	2	5	35
10040893	Skin necrosis	['INTEX', 'HISTH']	483	570	531	588	477	10959	483	570	531	588	477	10959	266	350	360	391	300	6404	24	14	15	9	23	235
10040914	Skin reaction	['INTEX']	3998	3533	4015	6171	3542	43619	3998	3533	4015	6171	3542	43619	840	1344	1219	863	625	10877	2	0	1	2	1	22
10040943	Skin ulcer	['INTEX', 'HISTH', 'DIGEX']	2572	2436	2693	2764	2038	35166	2572	2436	2693	2764	2038	35166	1760	1661	1860	1834	1329	25056	47	41	46	29	45	621
10040952	Skin warm	['INTEX']	1400	1536	1817	2593	1864	17439	1400	1536	1817	2593	1864	17439	254	491	519	359	264	4892	0	0	0	1	0	3
10040979	Sleep apnoea syndrome	['RESPI']	1443	1572	1717	1698	1503	21209	1443	1572	1717	1698	1503	21209	1238	1225	1354	1339	1234	18598	4	4	4	8	2	68
10040984	Sleep disorder	['NERVO']	8642	10601	8417	11515	9263	96705	8642	10601	8417	11515	9263	96705	4428	3999	4264	4965	4495	53377	28	12	12	3	7	176
10041052	Sluggishness	['GENER']	819	948	883	939	819	9991	819	948	883	939	819	9991	688	752	671	599	487	8200	2	0	0	0	1	8
10041101	Small intestinal obstruction	['DIGEX']	958	901	881	831	713	12149	958	901	881	831	713	12149	784	738	754	745	628	10700	11	8	14	4	4	70
10041232	Sneezing	['RESPI', 'CLSIG']	4115	3485	3269	3573	3333	33778	4115	3485	3269	3573	3333	33778	1376	1497	1396	1272	1168	16139	11	5	4	8	25	106
10041349	Somnolence	['NERVO', 'CLSIG']	33054	31260	29858	36781	29218	357553	33054	31260	29858	36781	29218	357553	12357	13160	13117	12158	11070	159343	157	126	126	200	204	1896
10041466	Speech disorder	['RESPI']	4546	4941	4991	5386	4396	78794	4546	4941	4991	5386	4396	78794	3188	3334	3403	3041	2451	54291	15	11	14	5	31	203
10041541	Spinal compression fracture	['NERVO', 'SKELE']	884	930	970	700	644	10689	884	930	970	700	644	10689	618	600	606	517	460	8436	69	92	79	58	93	757
10041569	Spinal fracture	['NERVO', 'SKELE']	1715	1951	2069	1785	1568	20030	1715	1951	2069	1785	1568	20030	1241	1301	1397	1234	1130	15923	21	25	15	13	14	116
10041591	Spinal osteoarthritis	['NERVO']	476	483	535	533	383	11630	476	483	535	533	383	11630	391	355	405	398	250	10608	1	4	9	3	8	67
10041660	Splenomegaly	['IMLYM']	1122	1103	1121	1069	841	15861	1122	1103	1121	1069	841	15861	813	808	783	757	533	12427	12	18	22	4	17	141
10041807	Sputum discoloured	['RESPI']	842	1002	1391	1161	909	10125	842	1002	1391	1161	909	10125	650	613	954	970	744	8249	0	1	0	0	2	7
10041823	Squamous cell carcinoma	['NEOPL']	818	899	813	777	682	10371	818	899	813	777	682	10371	607	677	609	534	484	8172	9	9	5	12	12	85
10041962	Status epilepticus	['NERVO']	817	915	802	880	797	11439	817	915	802	880	797	11439	538	623	573	569	508	7919	33	25	21	27	36	375
10042033	Stevens-johnson syndrome	['INTEX']	3275	3113	3638	2892	2578	67133	3275	3113	3638	2892	2578	67133	889	980	1145	882	766	26657	351	310	390	249	268	5626
10042128	Stomatitis	['RESPI', 'HISTH']	8396	6736	6550	7646	6522	91982	8396	6736	6550	7646	6522	91982	4272	3883	3911	4075	4164	54338	239	237	167	155	193	3279
10042209	Stress	['NERVO']	5161	6597	6260	7425	5812	69171	5161	6597	6260	7425	5812	69171	4344	4342	4734	5520	4046	58993	3	3	5	9	11	49
10042264	Stupor	['NERVO', 'CLSIG']	736	476	553	909	606	20676	736	476	553	909	606	20676	215	167	149	108	130	9702	16	7	7	3	15	141
10042316	Subarachnoid haemorrhage	['CIRCU']	1280	1296	1201	1043	914	15964	1280	1296	1201	1043	914	15964	671	665	602	489	465	9795	132	145	137	83	136	1257
10042361	Subdural haematoma	['CIRCU']	2121	2058	1921	1711	1164	25249	2121	2058	1921	1711	1164	25249	1060	979	923	724	577	13557	218	214	207	107	163	1744
10042434	Sudden death	['GENER']	929	840	914	853	971	21932	929	840	914	853	971	21932	549	530	547	479	411	13631	54	73	77	113	96	1080
10042444	Suffocation feeling	['RESPI']	1238	751	1669	3719	1557	14261	1238	751	1669	3719	1557	14261	151	136	153	175	116	2114	1	1	1	0	4	12
10042458	Suicidal ideation	['NERVO']	7327	6883	6711	6521	5218	100798	7327	6883	6711	6521	5218	100798	5627	4758	4823	4584	3504	78350	57	59	77	52	77	823
10042464	Suicide attempt	['NERVO']	5081	4612	4109	4689	3963	86372	5081	4612	4109	4689	3963	86372	3373	3260	2950	3329	2834	58521	166	145	124	97	124	1955
10042604	Supraventricular tachycardia	['CIRCU']	694	687	775	744	794	16156	694	687	775	744	794	16156	486	472	543	434	455	11279	22	17	9	15	23	251
10042674	Swelling	['GENER', 'CLSIG']	10675	10703	13274	16557	16639	149630	10675	10703	13274	16557	16639	149630	6139	6168	6778	7013	7593	93863	15	16	27	10	54	313
10042682	Swelling face	['GENER']	6102	7656	9241	9026	9397	85494	6102	7656	9241	9026	9397	85494	3871	4560	4514	3629	3064	51488	12	13	14	7	34	271
10042727	Swollen tongue	['DIGEX']	2723	3167	3266	3278	3492	40111	2723	3167	3266	3278	3492	40111	1673	1860	1884	1568	1420	25197	2	3	6	3	4	85
10042772	Syncope	['GENER']	10460	11475	11759	12212	12784	196019	10460	11475	11759	12212	12784	196019	5557	6251	6680	5314	4970	110715	83	88	103	81	274	1734
10042868	Synovitis	['SKELE']	1408	1326	1970	3015	2527	15198	1408	1326	1970	3015	2527	15198	1226	1063	1593	2873	2403	12877	0	2	4	1	0	27
10042945	Systemic lupus erythematosus	['INTEX', 'IMLYM']	1780	1984	2346	3056	4544	32917	1780	1984	2346	3056	4544	32917	1428	1546	1861	2780	4208	25391	23	38	33	25	25	391
10043071	Tachycardia	['CIRCU', 'CLSIG']	13291	14034	13596	17862	16568	227211	13291	14034	13596	17862	16568	227211	5355	5456	5538	4967	4720	103454	83	82	84	50	199	1533
10043089	Tachypnoea	['RESPI', 'CLSIG']	2667	1994	3160	6383	3346	38420	2667	1994	3160	6383	3346	38420	726	814	827	877	908	12179	9	8	8	3	72	172
10043118	Tardive dyskinesia	['NERVO']	722	706	861	848	795	32825	722	706	861	848	795	32825	476	472	584	543	600	27841	36	44	36	19	26	405
10043224	Tenderness	['GENER', 'CLSIG']	1250	1205	1348	1323	2445	18262	1250	1205	1348	1323	2445	18262	765	621	678	721	578	10378	3	2	4	1	13	40
10043239	Tendon disorder	['SKELE', 'GRNEC']	464	663	611	575	462	9984	464	663	611	575	462	9984	327	354	373	308	258	6795	0	2	0	3	0	13
10043248	Tendon rupture	['SKELE']	1077	1054	1049	874	660	16114	1077	1054	1049	874	660	16114	690	663	648	516	397	11332	31	20	17	35	31	252
10043255	Tendonitis	['SKELE']	1629	2021	1535	1668	1304	25690	1629	2021	1535	1668	1304	25690	996	937	859	739	635	14794	4	3	3	2	0	46
10043431	Thinking abnormal	['NERVO']	1255	1466	1370	1345	1145	35336	1255	1466	1370	1345	1145	35336	1026	1170	1078	991	826	26370	2	2	2	2	0	30
10043458	Thirst	['METAB']	2298	2033	2192	2941	2929	29680	2298	2033	2192	2941	2929	29680	953	920	964	1059	756	15145	14	15	29	17	38	261
10043521	Throat irritation	['RESPI']	4472	5431	5357	5913	5603	55887	4472	5431	5357	5913	5603	55887	2632	2930	2807	2632	2386	34676	5	4	3	1	52	83
10043528	Throat tightness	['RESPI']	2610	2944	2994	3569	3346	40571	2610	2944	2994	3569	3346	40571	1506	1663	1747	1390	1468	22642	1	1	1	6	79	115
10043554	Thrombocytopenia	['CIRCU']	17505	14868	16017	23193	19552	263645	17505	14868	16017	23193	19552	263645	6665	6734	6675	6432	5876	120729	516	527	424	303	438	6495
10043570	Thrombophlebitis	['CIRCU']	479	446	407	500	608	10693	479	446	407	500	608	10693	204	203	172	169	113	3396	9	8	4	8	4	144
10043607	Thrombosis	['HISTH', 'CIRCU']	5262	5446	6021	6886	8448	85824	5262	5446	6021	6886	8448	85824	4194	4314	4876	5741	5901	70798	77	116	113	120	195	1002
10043709	Thyroid disorder	['ENDOC']	1101	1247	1298	1440	1207	16527	1101	1247	1298	1440	1207	16527	882	862	958	1046	830	13440	12	15	22	14	18	122
10043833	Tic	['NERVO', 'CLSIG']	1476	846	1738	3905	1577	18143	1476	846	1738	3905	1577	18143	277	222	248	216	204	4756	0	3	0	0	2	18
10043882	Tinnitus	['NERVO']	6288	5911	5812	7653	9050	90245	6288	5911	5812	7653	9050	90245	3303	2652	2598	2379	2035	46234	21	8	24	17	18	251
10043949	Tongue discolouration	['CLSIG', 'DIGEX']	713	589	583	798	569	10876	713	589	583	798	569	10876	268	230	231	242	171	5635	2	0	3	2	0	29
10043951	Tongue disorder	['HISTH', 'DIGEX']	629	682	653	696	615	13169	629	682	653	696	615	13169	395	440	447	385	349	8805	2	0	1	2	1	14
10043967	Tongue oedema	['HISTH', 'DIGEX']	783	684	737	1122	750	25719	783	684	737	1122	750	25719	270	244	262	197	170	9932	4	2	4	1	7	54
10044008	Tonsillitis	['RESPI', 'IMLYM']	939	1167	1155	1311	805	9937	939	1167	1155	1311	805	9937	367	423	411	320	207	4627	9	6	3	3	4	132
10044016	Tooth abscess	['INTEX', 'DIGEX']	1102	1215	1204	1007	659	13290	1102	1215	1204	1007	659	13290	731	660	710	668	446	10334	6	3	9	0	4	42
10044032	Tooth discolouration	['DIGEX']	407	528	476	648	449	11275	407	528	476	648	449	11275	146	125	126	124	105	5829	0	1	0	0	0	6
10044034	Tooth disorder	['HISTH', 'DIGEX']	2002	2092	1971	2153	1762	28807	2002	2092	1971	2153	1762	28807	1528	1413	1392	1487	1222	22942	5	5	3	8	3	62
10044044	Tooth loss	['DIGEX']	1530	1620	1789	5163	1403	24514	1530	1620	1789	5163	1403	24514	1395	1428	1594	4961	1237	22994	2	2	3	0	0	26
10044055	Toothache	['DIGEX']	1711	1747	1948	2244	1954	21968	1711	1747	1948	2244	1954	21968	1067	1069	1174	1150	796	15719	4	2	2	4	7	41
10044066	Torsade de pointes	['CIRCU']	571	560	572	577	436	11895	571	560	572	577	436	11895	374	384	418	393	333	8150	44	29	37	36	29	803
10044223	Toxic epidermal necrolysis	['INTEX']	1621	1839	1792	1849	1411	33048	1621	1839	1792	1849	1411	33048	697	851	782	933	606	16242	157	152	152	147	185	3141
10044390	Transient ischaemic attack	['NERVO']	2284	2232	2137	1977	2404	41780	2284	2232	2137	1977	2404	41780	1619	1572	1590	1432	1245	33469	48	45	34	28	43	485
10044565	Tremor	['NERVO', 'CLSIG']	22487	20680	21800	29933	25604	318929	22487	20680	21800	29933	25604	318929	10386	10337	10161	9096	8157	164040	75	84	88	49	140	1370
10044640	Tricuspid valve incompetence	['CIRCU']	374	587	806	554	351	12247	374	587	806	554	351	12247	283	290	379	226	204	10331	5	2	3	3	11	59
10044755	Tuberculosis	['IMLYM']	1693	1461	1484	1291	1141	17507	1693	1461	1484	1291	1141	17507	855	819	948	813	677	11379	59	56	49	36	43	485
10045285	Ulcer	['CLSIG', 'DIGEX']	1068	1210	1422	1415	1324	16688	1068	1210	1422	1415	1324	16688	905	933	1086	1035	999	14257	4	3	5	10	8	73
10046274	Upper gastrointestinal haemorrhage	['CIRCU', 'DIGEX']	1991	1598	2069	2915	2156	25109	1991	1598	2069	2915	2156	25109	1164	882	829	720	628	15019	72	102	71	51	54	829
10046306	Upper respiratory tract infection	['RESPI', 'IMLYM']	5708	4815	5088	4782	2700	54831	5708	4815	5088	4782	2700	54831	3065	3355	3439	2672	1750	40989	13	12	10	6	3	113
10046543	Urinary incontinence	['CLSIG', 'RENUR']	2627	2733	2672	3108	2561	48547	2627	2733	2672	3108	2561	48547	1679	1711	1564	1421	1281	31998	14	14	11	5	17	178
10046555	Urinary retention	['RENUR']	3880	3569	3736	3835	3185	54717	3880	3569	3736	3835	3185	54717	1919	2005	2006	1816	1619	31239	258	250	286	207	276	2812
10046571	Urinary tract infection	['IMLYM', 'RENUR']	14083	16305	16150	16640	14706	178052	14083	16305	16150	16640	14706	178052	10680	11715	11539	11042	9800	139882	119	136	155	109	180	1513
10046735	Urticaria	['INTEX', 'CLSIG']	69893	49609	55626	71553	51826	760244	69893	49609	55626	71553	51826	760244	9570	11074	12352	9667	8850	183077	199	174	166	119	415	3400
10046779	Uterine disorder	['HISTH', 'REPRO']	151	168	149	153	114	11723	151	168	149	153	114	11723	115	110	97	117	90	7566	1	2	1	3	1	11
10046810	Uterine perforation	['REPRO']	552	582	544	496	430	11459	552	582	544	496	430	11459	302	311	327	290	200	7812	10	15	24	20	36	115
10046851	Uveitis	['NERVO']	911	1187	1352	1605	1378	13489	911	1187	1352	1605	1378	13489	601	754	855	1069	760	8463	52	59	70	130	141	642
10046901	Vaginal discharge	['REPRO']	1156	1276	1226	1166	810	17268	1156	1276	1226	1166	810	17268	620	662	752	565	287	12163	1	1	0	0	1	8
10046910	Vaginal haemorrhage	['CIRCU', 'REPRO']	6705	4931	5019	5085	4640	67851	6705	4931	5019	5085	4640	67851	3257	2925	3119	2288	1535	42697	3	5	6	9	4	44
10046914	Vaginal infection	['IMLYM', 'REPRO']	560	554	593	574	386	13946	560	554	593	574	386	13946	259	279	343	299	213	9831	1	0	0	1	0	5
10047115	Vasculitis	['CIRCU']	1149	1155	1250	1534	1232	26959	1149	1155	1250	1534	1232	26959	516	629	599	738	590	14452	28	32	34	20	47	390
10047141	Vasodilatation	['CIRCU', 'CLSIG']	324	283	320	357	380	45611	324	283	320	357	380	45611	176	167	146	126	113	25947	1	1	3	2	9	33
10047289	Ventricular extrasystoles	['CIRCU']	620	660	729	768	676	17390	620	660	729	768	676	17390	413	416	472	503	392	14365	14	21	15	8	32	403
10047290	Ventricular fibrillation	['CIRCU']	829	877	776	697	802	21696	829	877	776	697	802	21696	483	568	488	412	541	14904	79	63	63	43	82	1081
10047302	Ventricular tachycardia	['CIRCU']	1095	1218	1180	1144	1048	28287	1095	1218	1180	1144	1048	28287	716	818	786	782	671	20148	72	73	69	53	115	1387
10047340	Vertigo	['NERVO']	13758	18204	9523	14961	10987	146188	13758	18204	9523	14961	10987	146188	6538	3964	3702	3280	2727	57373	25	13	14	7	22	246
10047461	Viral infection	['IMLYM']	3113	3716	4393	3572	1938	40857	3113	3716	4393	3572	1938	40857	2224	2217	2564	1861	1152	28428	13	7	13	15	12	160
10047513	Vision blurred	['NERVO']	13264	14444	13458	15720	14909	169893	13264	14444	13458	15720	14909	169893	8150	8211	7941	7085	6440	112153	40	31	38	24	33	398
10047531	Visual acuity reduced	['NERVO']	2230	1895	1565	1745	1472	45097	2230	1895	1565	1745	1472	45097	1467	1057	875	1027	846	36618	60	56	47	53	56	825
10047555	Visual field defect	['NERVO']	721	686	609	617	617	16786	721	686	609	617	617	16786	387	377	336	291	268	10349	27	21	16	17	31	277
10047571	Visual impairment	['NERVO']	13253	14079	13554	15667	14254	190005	13253	14079	13554	15667	14254	190005	8376	8620	8585	8562	8091	112141	52	60	55	25	58	659
10047700	Vomiting	['CLSIG', 'DIGEX']	108369	83145	92216	128707	90373	1134213	108369	83145	92216	128707	90373	1134213	27487	28597	29431	27094	23394	439692	443	363	337	251	599	6012
10047924	Wheezing	['RESPI', 'CLSIG']	3934	4436	5670	6786	7851	59049	3934	4436	5670	6786	7851	59049	2622	2840	3623	4530	5670	40737	37	36	22	20	124	568
10047942	White blood cell count decreased	['HAEMA', 'CIRCU', 'IMLYM']	12530	12752	19059	27890	20598	175243	12530	12752	19059	27890	20598	175243	6719	6974	7514	7707	7973	90375	598	904	636	535	505	12764
10047943	White blood cell count increased	['HAEMO', 'CIRCU']	3330	3527	3708	3234	2808	55220	3330	3527	3708	3234	2808	55220	2154	2290	2139	2062	1559	40355	64	42	48	38	109	1035
10048010	Withdrawal syndrome	['NERVO']	3602	4341	3973	4540	3533	47653	3602	4341	3973	4540	3533	47653	2729	3129	2893	3164	2645	29671	68	73	72	58	93	719
10048049	Wrist fracture	['SKELE']	750	790	904	875	682	11717	750	790	904	875	682	11717	605	616	744	763	576	10368	6	6	4	4	4	37
10048294	Mental status changes	['NERVO']	1380	1359	1374	1226	1316	24745	1380	1359	1374	1226	1316	24745	1292	1255	1298	1149	1224	23634	7	3	0	8	7	60
10048302	Tubulointerstitial nephritis	['INTEX', 'RENUR']	1561	3819	2194	1558	1701	27461	1561	3819	2194	1558	1701	27461	941	3158	1404	888	1087	17977	144	185	238	218	242	2251
10048334	Mobility decreased	['NERVO']	5933	6682	6645	7304	6696	69496	5933	6682	6645	7304	6696	69496	4487	4777	4832	5057	4103	53915	10	4	9	6	37	103
10048439	Fibromyalgia	['MUSCU']	1532	1678	1788	2049	1824	22123	1532	1678	1788	2049	1824	22123	1282	1245	1389	1717	1197	19015	4	4	3	0	1	43
10048592	Musculoskeletal disorder	['SKELE', 'HISTH', 'MUSCU', 'DIGEX']	1840	1912	1730	1899	1349	19047	1840	1912	1730	1899	1349	19047	1525	1471	1354	1430	967	16316	4	1	2	5	3	49
10048706	Joint range of motion decreased	['SKELE']	1249	890	971	1097	888	11890	1249	890	971	1097	888	11890	1028	618	680	864	608	9204	3	3	4	3	14	42
10048750	Axillary pain	['NERVO']	419	198	239	321	2677	5253	419	198	239	321	2677	5253	81	76	99	94	123	1148	0	0	0	0	10	17
10048762	Tooth infection	['IMLYM', 'DIGEX']	997	1257	1293	1533	1146	13160	997	1257	1293	1533	1146	13160	785	870	880	1100	826	10769	0	0	3	0	3	18
10048799	Acute generalised exanthematous pustulosis	['INTEX']	822	964	1226	1381	1040	11618	822	964	1226	1381	1040	11618	399	437	556	637	388	5520	57	48	89	60	103	744
10048865	Hypoacusis	['NERVO']	3924	4049	4653	5581	4787	48959	3924	4049	4653	5581	4787	48959	2915	3179	3696	4116	3467	37156	12	7	9	7	10	213
10048908	Seasonal allergy	['IMLYM']	897	1129	1323	1488	1289	10943	897	1129	1323	1488	1289	10943	778	869	1033	1140	965	9268	1	1	0	0	0	5
10048948	Bedridden	['GENER']	983	1220	1060	1119	1285	13337	983	1220	1060	1119	1285	13337	792	913	821	793	615	10753	4	6	16	11	11	107
10048959	Peripheral swelling	['GENER']	17104	18890	20299	21948	24656	157269	17104	18890	20299	21948	24656	157269	12759	12887	13366	13814	12584	105636	22	28	17	17	61	358
10048961	Localised oedema	['SKELE', 'GRNEC', 'DIGEX']	1575	1083	1130	1630	945	12583	1575	1083	1130	1630	945	12583	283	323	304	278	186	4393	1	0	3	3	1	33
10048962	Brain oedema	['NERVO', 'HISTH']	1003	958	1037	1042	856	17599	1003	958	1037	1042	856	17599	722	706	746	773	588	13380	38	41	28	29	36	656
10049088	Osteopenia	['SKELE', 'METAB']	828	940	1262	1458	773	16241	828	940	1262	1458	773	16241	714	785	1118	1329	664	15165	1	0	0	0	0	3
10049119	Emotional distress	['NERVO']	3754	6742	5971	7871	17343	95533	3754	6742	5971	7871	17343	95533	3429	6014	5548	7270	16648	91140	1	2	1	2	3	20
10049187	Red blood cell sedimentation rate increased	['HAEMA', 'CIRCU']	890	1016	1057	1599	1069	20757	890	1016	1057	1599	1069	20757	666	631	752	1278	719	14183	1	1	2	0	8	22
10049287	Lipodystrophy acquired	['INTEX']	524	554	378	413	224	11402	524	554	378	413	224	11402	108	151	162	129	94	2569	0	0	2	1	0	25
10049293	Pruritus nec	['INTEX']	70281	54193	86164	138911	81465	968616	70281	54193	86164	138911	81465	968616	20025	24452	26264	23616	21927	325040	128	113	133	96	487	2167
10049470	Bone density decreased	['SKELE']	2524	2729	3557	8225	2488	39258	2524	2729	3557	8225	2488	39258	2386	2563	3381	8060	2321	37837	2	3	3	2	2	36
10049564	Impaired driving ability	['GENER']	900	1094	666	781	557	11857	900	1094	666	781	557	11857	773	566	502	536	392	9997	2	0	1	0	2	10
10049771	Shock haemorrhagic	['CIRCU']	926	1008	981	968	667	11009	926	1008	981	968	667	11009	476	513	518	459	314	6147	71	87	83	58	97	1011
10049803	Blood glucose fluctuation	['METAB']	976	1105	1143	1161	948	12882	976	1105	1143	1161	948	12882	657	694	591	536	446	9609	3	1	0	0	2	54
10049816	Muscle tightness	['MUSCU']	1405	1583	1463	1670	1512	18453	1405	1583	1463	1670	1512	18453	1026	1032	927	875	793	13690	3	2	1	0	12	50
10049848	Balance disorder	['NERVO']	7566	9012	7538	8601	7935	99500	7566	9012	7538	8601	7935	99500	5791	5776	5356	5204	4546	74995	4	3	4	6	12	77
10050256	Dysstasia	['NERVO', 'CLSIG']	2356	2679	2491	2688	2668	30472	2356	2679	2491	2688	2668	30472	1849	1849	1818	1809	1656	24431	19	19	19	8	55	312
10050296	Intervertebral disc protrusion	['SKELE']	1525	1635	1505	1627	1251	24418	1525	1635	1505	1627	1251	24418	1252	1250	1162	1201	827	21594	7	8	9	8	13	83
10050528	Ejection fraction decreased	['CIRCU']	1148	1349	1571	1645	1713	17398	1148	1349	1571	1645	1713	17398	837	886	1107	1108	1214	13143	15	14	12	21	54	198
10050584	Contusion	['GENER', 'CLSIG']	8126	8772	8318	8426	10227	100047	8126	8772	8318	8426	10227	100047	5896	6084	5908	5729	5458	76772	33	44	41	16	71	351
10050819	Musculoskeletal chest pain	['NERVO', 'MUSCU']	1442	1493	1427	1509	1720	18831	1442	1493	1427	1509	1720	18831	987	971	978	948	776	13971	1	0	1	0	2	21
10050953	Lower gastrointestinal haemorrhage	['CIRCU', 'DIGEX']	939	809	598	649	650	10246	939	809	598	649	650	10246	593	400	245	212	329	6757	69	88	41	23	38	577
10051055	Deep vein thrombosis	['CIRCU']	4195	4295	4142	4139	5371	92859	4195	4295	4142	4139	5371	92859	2628	2749	2648	2583	2375	65997	239	216	180	171	268	2633
10051118	Drug ineffective for unapproved indication	['GENER']	3956	4488	5602	4535	4479	37327	3956	4488	5602	4535	4479	37327	3658	3798	4256	3763	3818	32764	6	7	10	15	23	68
10051235	Madarosis	['INTEX']	767	1283	1067	733	366	12223	767	1283	1067	733	366	12223	696	1140	948	591	261	11386	1	2	0	0	0	9
10051290	Central nervous system lesion	['NERVO']	1232	1314	1248	1112	841	15018	1232	1314	1248	1112	841	15018	1014	982	950	797	571	12478	6	5	2	2	9	58
10051398	Malignant neoplasm progression	['NEOPL']	11519	12915	13372	12004	10573	102229	11519	12915	13372	12004	10573	102229	8235	7908	8014	6825	5846	69516	491	792	627	398	430	3311
10051589	Large intestine polyp	['DIGEX']	567	615	604	513	393	10542	567	615	604	513	393	10542	366	447	442	377	283	9294	19	21	14	15	13	178
10051592	Acute coronary syndrome	['CIRCU']	644	714	660	603	549	10179	644	714	660	603	549	10179	441	445	402	362	298	7562	14	17	20	15	39	180
10051608	Platelet count increased	['HAEMO', 'CIRCU']	1301	1452	1413	1591	1356	16833	1301	1452	1413	1591	1356	16833	886	941	867	946	770	11584	10	15	14	10	19	172
10052137	Ear discomfort	['NERVO']	970	1124	1089	1154	1143	11487	970	1124	1089	1154	1143	11487	651	685	682	595	481	7995	3	0	0	2	11	40
10052140	Eye pruritus	['NERVO', 'INTEX']	2466	3035	3884	4013	4255	30057	2466	3035	3884	4013	4255	30057	1816	1892	2260	2244	2164	19793	2	2	5	2	29	59
10052143	Ocular discomfort	['NERVO']	882	1007	1152	1719	1651	9988	882	1007	1152	1719	1651	9988	592	597	677	874	906	6035	0	0	1	0	3	7
10052251	Respiratory tract congestion	['RESPI']	1161	1137	1269	913	737	14233	1161	1137	1269	913	737	14233	952	839	1005	804	631	12079	0	0	0	0	2	4
10052840	Cardiac flutter	['CIRCU']	7370	3328	10823	26001	9594	66916	7370	3328	10823	26001	9594	66916	411	432	385	375	391	5157	0	0	0	0	0	2
10052897	Nerve injury	['NERVO']	775	779	807	1052	870	11596	775	779	807	1052	870	11596	652	636	649	884	602	9907	0	3	2	1	0	20
10052904	Musculoskeletal stiffness	['CLSIG', 'MUSCU']	8493	9545	9574	11318	10952	101272	8493	9545	9574	11318	10952	101272	5935	5869	6092	7273	5481	70278	36	36	26	24	34	486
10053155	Epigastric discomfort	['DIGEX']	1658	933	1224	2040	1150	13700	1658	933	1224	2040	1150	13700	277	292	264	297	227	3403	0	0	2	2	11	28
10053156	Musculoskeletal discomfort	['MUSCU']	1517	1704	1813	2157	1762	19028	1517	1704	1813	2157	1762	19028	1084	1154	1182	1160	913	14048	2	3	2	0	7	22
10053198	Inappropriate antidiuretic hormone secretion	['ENDOC']	1106	1163	1131	907	673	15813	1106	1163	1131	907	673	15813	623	652	649	550	399	9982	160	169	148	134	125	1867
10053459	Secretion discharge	['GENER']	1082	1425	1446	1323	1078	10879	1082	1425	1446	1323	1078	10879	872	973	1018	930	733	8522	0	1	0	0	0	3
10053567	Coagulopathies	['CIRCU']	876	907	1028	849	959	21315	876	907	1028	849	959	21315	769	769	907	702	773	19757	20	9	17	10	22	211
10054236	Clostridium difficile infection	['DIGEX']	2031	2291	2299	1978	1561	18033	2031	2291	2299	1978	1561	18033	1602	1719	1846	1734	1371	14748	29	34	38	42	35	244
10054786	Skin burning sensation	['INTEX']	4612	14605	16840	11085	5372	66753	4612	14605	16840	11085	5372	66753	3324	13216	15385	8858	3232	54381	0	0	0	0	0	1
10054889	Transaminases increased	['DIGEX']	3116	3354	3821	6342	4582	41780	3116	3354	3821	6342	4582	41780	1328	1562	1529	1703	1366	17572	18	11	7	7	11	166
10055798	Haemorrhage	['CIRCU', 'CLSIG']	8962	8556	9458	8765	8530	131501	8962	8556	9458	8765	8530	131501	5887	5826	6395	5190	4764	94313	285	307	284	252	310	2385
10056342	Pulmonary mass	['RESPI']	1095	1272	1347	1482	1276	12900	1095	1272	1347	1482	1276	12900	940	1041	1101	1282	1018	11202	4	3	6	9	12	74
10056819	Gastric disorder	['GRNEC', 'HISTH', 'DIGEX']	3620	4680	4332	4443	3232	39797	3620	4680	4332	4443	3232	39797	3206	3684	3510	3222	2231	33933	0	6	3	2	6	28
10057371	Hypoaesthesia oral	['RESPI']	1399	1636	1928	2302	2458	22052	1399	1636	1928	2302	2458	22052	782	881	904	809	717	12975	2	9	4	5	35	146
10057372	Paraesthesia oral	['RESPI']	1853	2078	2250	2844	3545	26971	1853	2078	2250	2844	3545	26971	740	879	910	818	830	13054	0	3	4	2	11	50
10057654	Breast cancer female	['NEOPL', 'REPRO']	676	849	923	892	670	24873	676	849	923	892	670	24873	572	719	798	763	530	23027	11	4	16	8	12	91
10057667	Bipolar disorder	['NERVO']	578	695	622	712	493	10961	578	695	622	712	493	10961	469	553	496	604	389	9755	6	15	20	14	17	110
10057668	Cognitive disorder	['NERVO']	3750	4105	3837	4383	4034	48154	3750	4105	3837	4383	4034	48154	2916	3058	2866	2914	2733	38414	40	36	39	20	51	435
10057840	Major depression	['NERVO']	501	467	454	596	404	10768	501	467	454	596	404	10768	365	284	344	457	307	8375	2	1	2	1	0	18
10057970	Toxic skin eruption	['INTEX']	1233	1328	1219	1284	833	20629	1233	1328	1219	1284	833	20629	639	598	617	561	394	9070	93	100	91	63	94	1624
10058080	Staphylococcal infection	['IMLYM']	2282	2423	2291	2191	1849	38346	2282	2423	2291	2191	1849	38346	1860	1908	1815	1787	1550	33881	36	52	50	51	43	517
10058709	Sopor	['NERVO']	1678	1580	1365	2718	1011	16572	1678	1580	1365	2718	1011	16572	969	1391	1119	749	527	9367	0	0	0	0	0	1
10058818	Skin laceration	['INTEX']	1604	1664	1528	1575	1045	21717	1604	1664	1528	1575	1045	21717	1253	1256	1145	1180	800	18863	4	3	5	2	4	41
10058920	Restless legs syndrome	['NERVO']	1479	1715	1609	1870	1782	20465	1479	1715	1609	1870	1782	20465	1038	1056	1046	980	873	14548	3	2	2	0	2	45
10059079	Vaccination site erythema	['INTEX']	1359	1358	1461	2304	3034	12800	1359	1358	1461	2304	3034	12800	15	17	5	14	33	117	7	5	4	9	43	91
10059080	Vaccination site reaction	['IMLYM']	449	802	769	1626	1819	8402	449	802	769	1626	1819	8402	3	4	2	10	18	54	0	1	1	0	4	9
10059245	Angiopathy	['CIRCU']	463	410	423	435	362	11742	463	410	423	435	362	11742	291	270	298	292	219	8450	4	3	4	4	8	43
10059282	Metastases to central nervous system	['NERVO', 'NEOPL']	1126	1153	1265	1208	1080	13097	1126	1153	1265	1208	1080	13097	774	742	829	761	684	9910	27	38	48	37	42	269
10059570	Blood alkaline phosphatase increased	['CLCHE', 'DIGEX']	2121	2175	2022	1949	1489	55784	2121	2175	2022	1949	1489	55784	1255	1328	1152	1013	680	36550	65	58	54	41	50	1005
10059895	Urine output decreased	['URINA', 'RENUR']	753	799	790	792	641	10689	753	799	790	792	641	10689	469	505	499	463	389	7944	18	11	13	7	26	239
10060055	Antinuclear antibody positive	['IMLYM']	184	195	205	197	133	10691	184	195	205	197	133	10691	109	132	140	132	64	7357	4	0	0	0	4	19
10060795	Hepatic enzyme increased	['DIGEX']	9776	8280	9076	13705	10796	109888	9776	8280	9076	13705	10796	109888	3502	3816	4173	5306	4890	52867	59	67	81	67	63	866
10060800	Hot flush	['ENDOC', 'CIRCU']	10239	11414	8863	11429	10346	96535	10239	11414	8863	11429	10346	96535	4737	4203	4276	4478	4076	52441	16	9	15	6	52	204
10060820	Joint injury	['SKELE']	1174	1374	1586	1800	1486	19081	1174	1374	1586	1800	1486	19081	1061	1157	1310	1574	1214	17437	1	0	1	0	1	7
10060862	Prostate cancer	['NEOPL', 'REPRO']	3638	4282	5055	6662	13046	57568	3638	4282	5055	6662	13046	57568	3194	3836	4601	6234	12661	53712	70	53	63	59	65	580
10060945	Bacterial infection	['IMLYM']	1343	1516	1711	1783	1379	23099	1343	1516	1711	1783	1379	23099	1002	1107	1197	1257	996	17267	25	27	19	16	23	286
10060946	Pneumonia bacterial	['RESPI', 'IMLYM']	840	889	1043	893	1049	10042	840	889	1043	893	1049	10042	444	458	521	665	754	6427	181	175	181	129	158	1836
10060961	Appetite disorder	['NERVO']	953	799	989	1858	1083	10194	953	799	989	1858	1083	10194	439	401	398	495	441	4654	0	0	1	1	1	4
10061011	Bladder disorder	['HISTH', 'RENUR']	703	819	811	890	755	10978	703	819	811	890	755	10978	560	623	637	655	554	9518	4	6	2	4	13	64
10061016	Blood test abnormal	['CIRCU']	1160	1660	1788	2137	1972	14381	1160	1660	1788	2137	1972	14381	828	889	1058	1226	1249	9953	5	7	0	1	4	20
10061024	Cardiac disorder	['HISTH', 'CIRCU']	5655	6098	6309	7820	7344	99159	5655	6098	6309	7820	7344	99159	4630	4842	5068	6574	6073	86205	28	33	38	32	37	293
10061129	Eye movement disorder	['NERVO']	781	794	700	746	651	12095	781	794	700	746	651	12095	410	403	384	327	292	7431	1	8	4	3	14	76
10061148	Feeding disorder	['NERVO', 'CLSIG']	1619	1920	2117	1984	2169	15744	1619	1920	2117	1984	2169	15744	1365	1483	1623	1455	1435	12239	23	19	23	29	63	271
10061159	Foot deformity	['MUSCU']	897	913	1020	1074	791	11757	897	913	1020	1074	791	11757	773	712	773	854	580	10331	1	4	1	2	5	20
10061169	Embolism	['CIRCU']	885	776	694	670	833	10836	885	776	694	670	833	10836	479	515	448	432	411	7220	35	29	25	21	68	346
10061178	Genital haemorrhage	['CIRCU', 'REPRO']	1574	1736	1484	1366	1029	16610	1574	1736	1484	1366	1029	16610	885	932	899	643	561	10748	33	41	41	50	42	359
10061218	Inflammation	['CLSIG', 'IMLYM']	3986	5099	5679	6628	5894	58331	3986	5099	5679	6628	5894	58331	2750	3134	3769	4346	3113	40361	28	14	24	18	77	324
10061224	Limb discomfort	['GENER']	3332	4354	4160	4684	6607	38899	3332	4354	4160	4684	6607	38899	2316	2494	2553	2365	2174	23784	6	2	8	6	21	74
10061225	Limb injury	['SKELE']	2091	2412	2558	2828	2364	24332	2091	2412	2558	2828	2364	24332	1830	1882	1976	2235	1704	20933	5	5	10	7	9	51
10061246	Intervertebral disc degeneration	['SKELE']	463	535	510	555	477	11117	463	535	510	555	477	11117	418	461	448	508	429	10629	0	0	0	1	2	6
10061256	Ischaemic stroke	['NERVO', 'CIRCU']	2019	2204	1889	1780	1798	22236	2019	2204	1889	1780	1798	22236	1255	1398	1207	958	807	15206	14	30	17	6	22	131
10061284	Mental disorder	['NERVO']	2916	3254	3424	5447	4743	49959	2916	3254	3424	5447	4743	49959	1909	2239	2094	3250	3391	38198	19	18	24	18	28	282
10061296	Motor dysfunction	['NERVO']	924	1037	994	1071	953	12002	924	1037	994	1071	953	12002	673	651	658	596	496	9005	10	8	4	10	14	124
10061363	Skeletal injury	['SKELE', 'REPRO']	868	1023	1059	7784	968	17809	868	1023	1059	7784	968	17809	853	997	1043	7771	924	17646	0	0	1	0	0	2
10061394	Upper limb fracture	['SKELE']	1607	1739	1674	1642	1394	20548	1607	1739	1674	1642	1394	20548	1263	1374	1388	1328	1106	17778	11	13	8	10	3	73
10061406	Cardiac valve disease	['CIRCU']	353	401	424	418	390	12894	353	401	424	418	390	12894	264	303	321	349	319	11624	13	15	7	4	10	127
10061422	Abnormal behaviour	['NERVO', 'CLSIG']	3213	3465	2622	2324	1732	50547	3213	3465	2622	2324	1732	50547	2457	2598	1721	1424	1142	40372	78	64	74	22	29	1438
10061428	Decreased appetite	['NERVO']	34544	29396	29021	34172	32385	364541	34544	29396	29021	34172	32385	364541	15772	15460	15412	15190	13691	209660	651	575	577	463	703	8217
10061451	Colorectal cancer	['NEOPL', 'DIGEX']	2451	2885	4042	6880	10691	39073	2451	2885	4042	6880	10691	39073	2405	2839	3967	6785	10637	38590	1	4	2	5	3	26
10061461	Erectile dysfunction	['REPRO']	1932	1904	1992	3095	2417	49709	1932	1904	1992	3095	2417	49709	854	873	934	1370	1103	27293	1	2	17	61	58	190
10061481	Renal injury	['RENUR']	2150	3340	8271	8744	1458	42024	2150	3340	8271	8744	1458	42024	2094	3218	8175	8643	1382	41332	5	10	6	4	3	32
10061598	Immunodeficiency	['IMLYM']	1127	1388	1577	1799	1397	11759	1127	1388	1577	1799	1397	11759	949	1045	1214	1359	919	9466	9	17	8	10	12	98
10061599	Lower limb fracture	['SKELE']	1397	1394	1481	1480	1225	17181	1397	1394	1481	1480	1225	17181	1030	1025	1176	1139	974	14420	6	7	6	5	3	63
10061877	Obstructive airways disorder	['RESPI']	652	1007	1561	1563	1923	12466	652	1007	1561	1563	1923	12466	414	660	1072	1341	1737	9878	6	8	11	9	23	152
10061920	Psychotic disorder	['NERVO']	2416	2417	2335	2121	1776	51559	2416	2417	2335	2121	1776	51559	1488	1497	1493	1217	1128	32249	11	14	14	2	2	119
10062060	Hyperlipidaemia	['METAB']	738	575	597	564	587	23774	738	575	597	564	587	23774	360	310	365	274	339	17827	4	6	16	9	12	180
10062070	Peritonitis bacterial	['IMLYM']	602	484	480	483	509	10405	602	484	480	483	509	10405	451	341	367	373	405	8577	7	11	11	10	13	141
10062237	Renal impairment	['RENUR']	10086	11147	11734	10706	9659	134454	10086	11147	11734	10706	9659	134454	4770	5748	6236	5467	5347	77775	1250	1215	1273	1066	1491	12321
10062244	Sinus disorder	['RESPI', 'HISTH']	1431	1627	1627	1601	1224	17017	1431	1627	1627	1601	1224	17017	1323	1433	1458	1440	1088	15888	0	0	0	0	5	6
10062352	Respiratory tract infection	['RESPI', 'IMLYM']	2624	3077	3976	2724	1785	27682	2624	3077	3976	2724	1785	27682	1796	1933	2128	1647	1166	19429	13	15	12	11	16	131
10062506	Heparin-induced thrombocytopenia	['CIRCU']	576	787	626	852	668	11945	576	787	626	852	668	11945	126	221	227	223	200	4163	98	59	73	84	124	1665
10062544	Tooth fracture	['SKELE', 'DIGEX']	806	975	891	921	599	11435	806	975	891	921	599	11435	684	739	685	737	442	10117	1	1	3	1	2	36
10063130	Pregnancy with contraceptive device	['REPRO']	1018	1050	975	1004	669	12459	1018	1050	975	1004	669	12459	480	553	588	427	254	8357	0	0	1	0	0	1
10063743	Hypophagia	['RESPI', 'DIGEX']	1879	2105	2253	2068	1805	30566	1879	2105	2253	2068	1805	30566	1567	1627	1798	1537	1296	26042	27	28	26	26	40	302
10064198	Blood count abnormal	['CIRCU']	1690	2162	2687	3672	3323	20180	1690	2162	2687	3672	3323	20180	1551	1768	2202	3294	2993	18000
10064265	Skin haemorrhage	['INTEX', 'CIRCU', 'HISTH']	936	1352	1381	1345	1216	11170	936	1352	1381	1345	1216	11170	726	1059	1061	983	828	8677	4	3	1	2	4	31
10064658	Osteonecrosis of jaw	['SKELE']	3347	3564	2779	2413	1525	43142	3347	3564	2779	2413	1525	43142	1831	1671	1110	846	752	25183	359	340	373	259	341	3660
10065106	Extensive swelling of vaccinated limb	['GENER']	507	319	365	432	2397	7895	507	319	365	432	2397	7895	0	1	3	0	3	18	0	0	0	1	0	7
10065553	Bone marrow failure	['SKELE', 'HISTH']	8181	6218	13753	29920	20556	120197	8181	6218	13753	29920	20556	120197	2001	2448	3079	3021	3534	33025	463	597	568	601	666	6094
10065687	Bone loss	['SKELE']	1277	1401	1825	3216	787	16996	1277	1401	1825	3216	787	16996	1252	1353	1788	3179	745	16696	0	0	1	0	0	1
10066474	Thyroid cancer	['HISTH', 'ENDOC', 'NEOPL']	732	672	762	955	2496	11203	732	672	762	955	2496	11203	546	550	631	860	2387	10046	10	12	15	6	4	98
10067125	Liver injury	['DIGEX']	1903	1828	2527	4823	4134	24860	1903	1828	2527	4823	4134	24860	929	1113	1236	1669	1626	13203	11	14	24	11	25	154
10067152	Oral herpes	['RESPI', 'IMLYM']	1400	2033	2380	2640	2592	18467	1400	2033	2380	2640	2592	18467	936	1178	1378	1355	1020	11720	5	5	7	2	9	102
10067585	Type 2 diabetes mellitus	['METAB']	1462	1349	1281	1363	1499	34684	1462	1349	1281	1363	1499	34684	1202	960	994	1040	1231	31448	11	20	22	26	28	198
10067868	Skin mass	['INTEX']	749	738	886	974	727	11609	749	738	886	974	727	11609	482	457	541	525	348	6848	8	3	0	2	3	33
10067967	Brain injury	['NERVO']	848	664	793	1188	750	10517	848	664	793	1188	750	10517	694	527	637	1028	618	8978	1	3	5	2	4	23
10068318	Oropharyngeal discomfort	['RESPI']	420	585	1285	1710	1965	8687	420	585	1285	1710	1965	8687	277	342	779	891	829	5063	16	14	15	10	186	348
10068319	Oropharyngeal pain	['NERVO']	9858	11318	11074	12484	13259	116324	9858	11318	11074	12484	13259	116324	6082	6574	6476	6226	4642	73573	26	25	17	17	51	352
10068879	Vaccination site pain	['NERVO']	1737	1471	1837	3289	11319	27224	1737	1471	1837	3289	11319	27224	19	15	19	52	154	307	3	3	1	5	146	168
10069339	Acute kidney injury	['RENUR']	16097	23467	20131	17134	13846	249625	16097	23467	20131	17134	13846	249625	11225	18030	14952	11458	9366	177146	597	655	640	483	661	8310
10069620	Vaccination site swelling	['IMLYM']	1305	1075	1169	1837	2579	12479	1305	1075	1169	1837	2579	12479	10	11	3	8	30	87	11	10	6	7	47	109
10071066	Posterior reversible encephalopathy syndrome	['NERVO']	974	964	965	875	815	10098	974	964	965	875	815	10098	656	643	654	622	593	7107	67	70	48	47	83	898
10072005	Spinal pain	['NERVO']	1223	1503	1528	1735	1649	12885	1223	1503	1528	1735	1649	12885	935	988	964	873	674	8803	2	1	3	1	1	14
10072268	Drug-induced liver injury	['DIGEX']	2944	4238	3822	3527	3228	30986	2944	4238	3822	3527	3228	30986	1547	2444	2000	2095	2047	16563	463	413	447	360	400	4991
10073069	Hepatic cancer	['HISTH', 'NEOPL', 'DIGEX']	1408	1750	2477	3341	5125	24137	1408	1750	2477	3341	5125	24137	1223	1559	2328	3187	5026	22323	31	41	27	28	21	266
10073508	Drug reaction with eosinophilia and systemic symptoms	['INTEX']	3731	3503	4133	4109	3720	40250	3731	3503	4133	4109	3720	40250	1691	1744	2002	1834	1734	19663	231	212	282	182	217	4311
10073755	Pneumocystis jirovecii pneumonia	['RESPI', 'IMLYM']	1369	1625	1552	1202	1138	17595	1369	1625	1552	1202	1138	17595	671	828	781	695	690	10215	259	251	290	206	211	3541
10074170	Candida infection	['IMLYM']	1702	2099	1967	2242	1819	26523	1702	2099	1967	2242	1819	26523	1119	1404	1338	1519	1158	19279	15	19	17	16	10	184
10075192	Internal haemorrhage	['CIRCU']	1246	1089	1137	986	806	11532	1246	1089	1137	986	806	11532	994	815	828	748	585	9901	84	85	94	104	111	612
10077361	Multiple organ dysfunction syndrome	['GENER']	3254	3439	3308	3388	2980	52473	3254	3439	3308	3388	2980	52473	2302	2578	2373	2431	2129	42238	122	133	135	105	142	1651
10077605	Anal incontinence	['CLSIG', 'DIGEX']	1109	1254	1143	1127	963	17378	1109	1254	1143	1127	963	17378	789	888	796	718	582	12985	11	3	7	1	11	85
10077753	Frustration tolerance decreased	['NERVO']	819	977	821	1051	872	10022	819	977	821	1051	872	10022	751	818	715	903	752	9157	2	0	0	0	0	3
10077805	Depersonalisation/derealisation disorder	['NERVO']	185	239	238	186	233	10141	185	239	238	186	233	10141	112	129	130	81	89	5397	0	0	2	1	1	19
10079487	Loss of personal independence in daily activities	['NERVO']	4951	6670	6069	7609	7735	60822	4951	6670	6069	7609	7735	60822	4241	4112	4926	6378	6479	50701	11	9	13	10	29	105
10082270	Pharyngeal swelling	['RESPI']	828	1188	2201	2577	2774	14111	828	1188	2201	2577	2774	14111	127	263	1172	1179	1215	4174	3	4	7	1	13	65
10082490	Taste disorder	['NERVO']	1435	2007	3516	4262	4118	21621	1435	2007	3516	4262	4118	21621	237	533	2084	2327	2170	7738	21	35	27	31	34	355
10082548	Anaesthesia oral	['RESPI']	958	436	1275	3083	920	10325	958	436	1275	3083	920	10325	0	4	6	11	5	26	0	0	0	0	1	3
10083842	Immune thrombocytopenia	['CIRCU', 'INTEX', 'IMLYM']	942	1075	1123	1028	1306	14863	942	1075	1123	1028	1306	14863	491	610	611	576	545	9700	88	95	78	87	126	1069

## Sheet: Table S3
Title: Impact of the COVID-19 pandemic on the spontaneous reporting and signal detection of adverse drug events.
Authors: Diana Montes-Grajalesa, Ricard Garcia-Sernaa, Jordi Mestresa,*
Affiliations: a Chemotargets SL, Parc Científic de Barcelona, Baldiri Reixac 4 (TI-05A7), 08028 Barcelona, Catalonia, Spain.
* Corresponding author: Jordi Mestres.
E-mail: jordi.mestres@chemotargets.com
Supplementary Table S3. Relative reporting frequency (RRF) per adverse event (AE) and year from VigiBase, FAERS and JADER (all together and separately). MEDDRA: Medical Dictionary for Regulatory Activities.
MedDRA code	Term	Systems	Relative reporting frequency (VigiBase, FAERS and JADER)					Total relative reporting frequency from VigiBase, FAERS and JADER (up to 31/dec/2021)	Relative reporting frequency (VigiBase)					Total relative reporting frequency from VigiBase (up to 31/dec/2021)	Relative reporting frequency (FAERS)					Total relative reporting frequency from FAERS (up to 31/dec/2021)	Relative reporting frequency (JADER)					Total relative reporting frequency from JADER (up to 31/dec/2021)
			2017	2018	2019	2020	2021		2017	2018	2019	2020	2021		2017	2018	2019	2020	2021		2017	2018	2019	2020	2021
10000059	Abdominal discomfort	['DIGEX']	0.009068	0.00872	0.009132	0.009629	0.006731	0.006735	0.008006	0.007244	0.008055	0.008588	0.00501	0.005402	0.010934	0.010683	0.010796	0.011912	0.012026	0.008453	0.000461	0.000556	0.000458	0.000499	0.001816	0.000639
10000060	Abdominal distension	['CLSIG', 'DIGEX']	0.0049	0.0051	0.005126	0.005578	0.003422	0.004503	0.003968	0.004539	0.004739	0.005547	0.002959	0.003405	0.006369	0.005929	0.00579	0.00586	0.004952	0.005869	0.000535	0.000347	0.000669	0.00026	0.000646	0.000511
10000081	Abdominal pain	['NERVO', 'DIGEX']	0.015926	0.015326	0.014883	0.017271	0.016118	0.017232	0.018132	0.018542	0.017509	0.019967	0.01798	0.018757	0.013712	0.012625	0.012492	0.012995	0.011462	0.016268	0.002455	0.002276	0.002236	0.002342	0.006458	0.002941
10000084	Abdominal pain lower	['NERVO', 'DIGEX']	0.001088	0.001193	0.001094	0.000967	0.001052	0.001082	0.000845	0.001005	0.000885	0.000814	0.001055	0.00074	0.001463	0.001443	0.001381	0.001282	0.001072	0.001489	9.2e-05	0.000156	0.000123	0.000108	0.000673	0.000219
10000087	Abdominal pain upper	['NERVO', 'DIGEX']	0.008304	0.009944	0.0096	0.009571	0.009138	0.008481	0.005343	0.008754	0.007893	0.008365	0.008837	0.006525	0.012637	0.011673	0.011994	0.012144	0.010547	0.01094	0.00072	0.000504	0.000828	0.000716	0.00152	0.000857
10000125	Abnormal dreams	['NERVO']	0.000818	0.000984	0.000733	0.00063	0.000554	0.001338	0.000427	0.000766	0.000519	0.000475	0.000499	0.000683	0.001381	0.001263	0.001012	0.000937	0.000748	0.002102	0	0	5.3e-05	8.7e-05	1.4e-05	2.4e-05
10000133	Abnormal faeces	['CLSIG', 'DIGEX']	0.000386	0.00048	0.000454	0.000476	0.000531	0.000448	0.000273	0.000419	0.00043	0.000411	0.000562	0.000333	0.000557	0.000568	0.000504	0.000614	0.000475	0.000592	1.9e-05	1.7e-05	0	0	4e-05	1.8e-05
10000188	Abnormal weight gain	['METAB']	0.000278	0.000287	0.000214	0.000166	8e-05	0.000324	0.000217	0.00039	0.000216	0.000186	7.7e-05	0.000132	0.000374	0.000193	0.000223	0.000136	9.3e-05	0.000545	0	1.7e-05	0	0	0	3e-06
10000210	Abortion	['CLSIG', 'REPRO']	0.000158	0.000165	0.000162	8.7e-05	9e-05	0.000354	0.000111	0.000144	0.000166	6e-05	7.6e-05	0.000329	0.0002	0.000164	0.000144	0.000124	0.000114	0.000374	0.000535	0.000625	0.000423	0.000369	0.00035	0.000475
10000220	Abortion induced	['REPRO']	0.000203	0.000232	0.000213	0.000152	0.000128	0.000427	0.000102	0.000178	0.000134	0.000103	8.1e-05	0.000157	0.000345	0.000296	0.000312	0.000245	0.000274	0.000732	5.5e-05	0.000104	3.5e-05	8.7e-05	1.4e-05	9.2e-05
10000234	Abortion spontaneous	['REPRO']	0.001125	0.001309	0.001561	0.000902	0.001044	0.001462	0.000609	0.000877	0.001289	0.000515	0.000849	0.000791	0.001843	0.001806	0.00193	0.001631	0.001653	0.002232	0.000517	0.000434	0.00044	0.000325	0.00035	0.000422
10000269	Abscess	['INTEX', 'CLSIG']	0.00086	0.000768	0.000756	0.000634	0.000433	0.000839	0.000904	0.000679	0.000609	0.00044	0.000327	0.000674	0.000831	0.000882	0.000944	0.001005	0.00075	0.00104	0.000295	0.000365	0.00037	0.000195	0.000269	0.000295
10000369	Accident	['GENER']	0.000403	0.000413	0.000432	0.000374	0.000232	0.000525	0.000172	0.000182	0.000169	0.000142	8.4e-05	0.000111	0.000722	0.000665	0.00075	0.000807	0.00067	0.00099	0.000148	0.000191	0.000123	0.000152	5.4e-05	9.1e-05
10000486	Acidosis	['METAB']	0.000201	0.000237	0.000226	0.000201	0.000131	0.00042	0.0001	0.000121	0.000112	8.9e-05	5.8e-05	0.000231	0.000337	0.000359	0.000352	0.000402	0.000318	0.000629	0.000185	0.000243	0.000352	0.00026	0.000457	0.000293
10000496	Acne	['INTEX']	0.002791	0.006143	0.006797	0.00433	0.001749	0.00275	0.00171	0.00242	0.001905	0.001691	0.001126	0.001489	0.004365	0.010349	0.012745	0.009319	0.00366	0.004223	0.000148	0.000122	8.8e-05	4.3e-05	8.1e-05	0.000204
10000804	Acute hepatic failure	['DIGEX']	0.000483	0.000523	0.000497	0.000355	0.000283	0.000436	0.000287	0.00028	0.000324	0.000172	9.3e-05	0.000235	0.000732	0.000759	0.000665	0.000678	0.000775	0.000637	0.00072	0.000869	0.001127	0.000586	0.001049	0.00074
10000880	Acute myeloid leukaemia	['SKELE']	0.000498	0.000546	0.000473	0.000348	0.000211	0.000484	0.000209	0.000265	0.000228	0.00014	6.5e-05	0.000177	0.000854	0.000799	0.000721	0.00069	0.000582	0.00078	0.001015	0.001338	0.001144	0.001236	0.000901	0.001208
10000891	Acute myocardial infarction	['CIRCU']	0.000828	0.000788	0.000788	0.000558	0.000701	0.001129	0.000414	0.000461	0.000434	0.000274	0.000521	0.000463	0.001301	0.001087	0.001158	0.001018	0.001028	0.001799	0.002252	0.001633	0.001514	0.001865	0.003363	0.002079
10001052	Acute respiratory distress syndrome	['RESPI']	0.000489	0.000513	0.000516	0.000581	0.00034	0.000716	0.000245	0.000324	0.00025	0.000179	0.000153	0.000243	0.000739	0.000675	0.000775	0.001268	0.000813	0.001176	0.001883	0.001216	0.001479	0.001648	0.001278	0.001696
10001053	Acute respiratory failure	['RESPI']	0.000519	0.000609	0.000576	0.000495	0.000461	0.000545	0.000145	0.000226	0.000188	0.000166	0.000196	0.00017	0.001015	0.00101	0.001015	0.00108	0.0012	0.000931	0.000535	0.000625	0.000704	0.000846	0.000767	0.000896
10001367	Adrenal insufficiency	['ENDOC']	0.000496	0.000632	0.000776	0.00054	0.000422	0.000438	0.000295	0.000311	0.000513	0.000176	0.000108	0.000215	0.000651	0.000732	0.000753	0.000876	0.00079	0.000556	0.002621	0.005229	0.00736	0.008242	0.007924	0.002992
10001443	Affective disorder	['NERVO']	0.000492	0.000705	0.000327	0.000348	0.000195	0.00032	0.000374	0.001024	0.000237	0.000301	0.000128	0.00024	0.000672	0.000405	0.000445	0.000447	0.000398	0.000418	1.9e-05	5.2e-05	3.5e-05	2.2e-05	6.7e-05	3.8e-05
10001480	Ageusia	['NERVO', 'RESPI']	0.000912	0.000926	0.000827	0.001034	0.002236	0.001318	0.000426	0.00073	0.000586	0.000679	0.002537	0.001229	0.001604	0.001177	0.001141	0.001722	0.001521	0.001471	5.5e-05	3.5e-05	5.3e-05	0	0.000148	0.000116
10001488	Aggression	['NERVO', 'CLSIG']	0.001872	0.002184	0.001609	0.001345	0.000831	0.002387	0.001256	0.002097	0.001179	0.001056	0.000502	0.001755	0.002745	0.002358	0.002149	0.001901	0.001803	0.003143	0.000867	0.000573	0.000687	0.000651	0.000431	0.000725
10001497	Agitation	['NERVO', 'CLSIG']	0.003241	0.003173	0.002559	0.002496	0.001675	0.004451	0.002018	0.002957	0.002118	0.002186	0.001296	0.003803	0.005004	0.003541	0.003162	0.003147	0.002847	0.00532	0.000609	0.000382	0.000599	0.000499	0.000511	0.000778
10001507	Agranulocytosis	['CIRCU', 'IMLYM']	0.001102	0.001141	0.001264	0.001313	0.000536	0.001747	0.001097	0.00118	0.001288	0.001536	0.000432	0.001982	0.00096	0.000993	0.001114	0.000837	0.00071	0.001316	0.003913	0.003214	0.00375	0.00295	0.00226	0.005542
10001540	Akathisia	['NERVO']	0.000669	0.000595	0.000616	0.000546	0.000329	0.000658	0.000641	0.000504	0.000544	0.000527	0.000225	0.000521	0.000728	0.000701	0.000703	0.00058	0.000622	0.000816	0.000258	0.0004	0.000511	0.000542	0.000431	0.000445
10001551	Alanine aminotransferase increased	['HAEMA', 'DIGEX']	0.003315	0.002773	0.002846	0.00283	0.001678	0.004156	0.003543	0.002988	0.002931	0.002429	0.001347	0.003435	0.002963	0.002497	0.0027	0.003543	0.002485	0.004899	0.004245	0.003753	0.003821	0.003253	0.003673	0.004815
10001760	Alopecia	['INTEX', 'CLSIG']	0.009568	0.013691	0.009244	0.007803	0.004985	0.008603	0.006625	0.010104	0.005658	0.005592	0.003054	0.005282	0.013944	0.018109	0.013789	0.01214	0.010852	0.01254	0.00072	0.00073	0.000599	0.000542	0.000511	0.000692
10001854	Altered state of consciousness	['NERVO']	0.001178	0.001592	0.001243	0.000802	0.000711	0.001027	0.000799	0.001543	0.001043	0.000445	0.000323	0.000659	0.00126	0.001306	0.001166	0.00108	0.001109	0.001032	0.009136	0.0082	0.007448	0.009565	0.010736	0.009289
10001906	Amblyopia	['NERVO']	1.8e-05	2.4e-05	1.7e-05	1.7e-05	1.6e-05	0.000435	1.3e-05	2.1e-05	1.3e-05	1e-05	1.2e-05	3.5e-05	2.6e-05	2.8e-05	2.3e-05	2.9e-05	2.7e-05	0.000884	0	0	0	4.3e-05	0	7e-06
10001928	Amenorrhoea	['REPRO']	0.000919	0.000774	0.000641	0.000612	0.002595	0.001392	0.001019	0.000932	0.00069	0.000667	0.003405	0.001472	0.000831	0.000644	0.000615	0.000533	0.000451	0.001367	7.4e-05	7e-05	5.3e-05	0.000108	4e-05	0.000113
10001949	Amnesia	['NERVO']	0.002491	0.003022	0.001795	0.001677	0.001399	0.003077	0.001161	0.002947	0.000871	0.000866	0.000932	0.001701	0.004372	0.003243	0.002935	0.003213	0.002794	0.004678	0.000351	0.000243	0.000211	0.00026	0.000659	0.000419
10002016	Amylase increased	['CLCHE', 'DIGEX']	0.000211	0.000226	0.0002	0.000185	0.000127	0.000463	0.000169	0.000201	0.000184	0.000177	8.6e-05	0.000322	0.000244	0.000233	0.000196	0.000188	0.000201	0.000603	0.000628	0.000625	0.000634	0.000499	0.00074	0.000666
10002034	Anaemia	['CIRCU', 'CLSIG']	0.009951	0.009033	0.008082	0.007753	0.004587	0.009776	0.00922	0.007668	0.006513	0.006506	0.003033	0.007275	0.010631	0.010191	0.009567	0.009779	0.008478	0.012119	0.01543	0.014316	0.01449	0.013512	0.012566	0.016995
10002198	Anaphylactic reaction	['RESPI', 'INTEX']	0.00588	0.004928	0.006678	0.008192	0.005829	0.005237	0.008021	0.006612	0.009388	0.011016	0.005487	0.007127	0.002744	0.002857	0.00328	0.002964	0.003173	0.00273	0.011425	0.010963	0.012483	0.010172	0.056694	0.01538
10002199	Anaphylactic shock	['RESPI', 'INTEX']	0.003615	0.003081	0.004058	0.005211	0.002475	0.004106	0.004789	0.00398	0.005924	0.007241	0.002636	0.005822	0.001351	0.00152	0.001389	0.001132	0.001127	0.001431	0.016925	0.015219	0.014737	0.014206	0.014813	0.021778
10002216	Anaphylactoid reaction	['CIRCU']	0.001425	0.00074	0.001686	0.003183	0.001012	0.002502	0.002387	0.001272	0.003036	0.004887	0.001296	0.003657	0.000161	0.000164	0.000175	0.00017	0.00015	0.001221	0.001163	0.001112	0.000863	0.000998	0.001641	0.003377
10002368	Anger	['NERVO']	0.001002	0.001302	0.001002	0.000821	0.000503	0.001135	0.000315	0.000893	0.000465	0.00041	0.000241	0.000381	0.001956	0.001788	0.001655	0.001593	0.001283	0.00199	0.000203	0.000174	0.000246	0.00026	0.000135	0.000165
10002383	Angina pectoris	['RESPI', 'CIRCU']	0.001046	0.00109	0.001023	0.000846	0.001141	0.00162	0.000695	0.000868	0.000806	0.000557	0.001067	0.001099	0.001443	0.001257	0.001223	0.001329	0.001249	0.002164	0.002326	0.00238	0.002025	0.001887	0.002597	0.001943
10002424	Angioedema	['INTEX']	0.005135	0.005126	0.005067	0.004883	0.003795	0.00591	0.007234	0.007567	0.007529	0.006465	0.004411	0.008817	0.002589	0.002793	0.002427	0.002172	0.002109	0.003015	0.000572	0.000764	0.001268	0.000868	0.00265	0.001127
10002511	Anhedonia	['NERVO']	0.000482	0.00071	0.001106	0.001152	0.000478	0.00108	5e-05	9.6e-05	5.1e-05	4.9e-05	2.8e-05	4.1e-05	0.00108	0.001388	0.00237	0.003209	0.001807	0.002245
10002544	Ankle fracture	['SKELE']	0.00042	0.000469	0.00043	0.000349	0.000211	0.000471	0.000107	0.00019	0.000123	7e-05	4.1e-05	9.3e-05	0.00085	0.000782	0.000802	0.000872	0.000712	0.000896	0.000129	5.2e-05	3.5e-05	2.2e-05	6.7e-05	6.4e-05
10002653	Anosmia	['NERVO', 'RESPI']	0.000336	0.000391	0.000332	0.000532	0.001596	0.000667	0.000169	0.000331	0.000243	0.000321	0.001937	0.000593	0.000575	0.000469	0.000452	0.00094	0.000725	0.000771	1.9e-05	7e-05	0	0	5.4e-05	0.00014
10002847	Anuria	['RENUR']	0.00033	0.000377	0.000314	0.000263	0.000146	0.000478	0.000195	0.000205	0.000185	0.000164	7.9e-05	0.000255	0.000507	0.000556	0.00047	0.000442	0.000327	0.000725	0.000388	0.0004	0.000176	0.000304	0.000323	0.000324
10002855	Anxiety	['NERVO', 'CLSIG']	0.009442	0.011539	0.009868	0.009236	0.00843	0.011656	0.004943	0.008133	0.005456	0.005012	0.006129	0.005919	0.015887	0.015667	0.015398	0.017304	0.015497	0.018329	0.000554	0.000539	0.000458	0.000412	0.002045	0.000741
10002942	Apathy	['NERVO']	0.000731	0.000978	0.000605	0.000653	0.000511	0.000754	0.000537	0.001303	0.000608	0.000655	0.000499	0.000678	0.001023	0.000685	0.000629	0.000674	0.000578	0.000867	7.4e-05	5.2e-05	3.5e-05	8.7e-05	6.7e-05	0.000105
10002948	Aphasia	['NERVO']	0.001183	0.001273	0.001148	0.001028	0.001023	0.001348	0.000768	0.000945	0.000683	0.000745	0.000874	0.000863	0.001788	0.001672	0.001731	0.00158	0.00146	0.001918	0.000166	0.000174	0.000176	0.000152	0.000915	0.000286
10002953	Aphonia	['RESPI']	0.000438	0.00056	0.000589	0.000441	0.000449	0.000451	0.000167	0.000359	0.000317	0.000233	0.000387	0.000238	0.000821	0.000798	0.00093	0.00084	0.000648	0.000699	1.9e-05	0	1.8e-05	0	0.000135	2.5e-05
10002959	Aphthous ulcer	['RESPI']	0.000501	0.000626	0.000557	0.00058	0.000523	0.000529	0.000465	0.000672	0.000552	0.000542	0.000536	0.000587	0.000572	0.000608	0.000585	0.000672	0.000514	0.000488	5.5e-05	3.5e-05	0.000106	4.3e-05	0.000108	9.5e-05
10002967	Aplastic anaemia	['CIRCU']	0.000148	0.000161	0.000151	0.000149	0.000107	0.000373	7.7e-05	9.8e-05	8.9e-05	5.2e-05	4.2e-05	0.000257	0.000213	0.000206	0.000203	0.000305	0.00026	0.000481	0.000664	0.000591	0.000546	0.000651	0.000592	0.00073
10002974	Apnoea	['RESPI', 'CLSIG']	0.000397	0.000522	0.000467	0.000309	0.000238	0.001052	0.000385	0.000638	0.000477	0.000299	0.000197	0.000899	0.000416	0.000419	0.000459	0.000327	0.000322	0.001249	0.000332	0.000156	0.000405	0.000282	0.000673	0.000348
10003011	Appendicitis	['IMLYM', 'DIGEX']	0.000342	0.000407	0.000352	0.000273	0.000333	0.000343	0.000209	0.000242	0.000225	0.000122	0.000243	0.000181	0.000479	0.000529	0.000459	0.000503	0.000548	0.000488	0.001052	0.00139	0.001144	0.001323	0.000928	0.000945
10003041	Application site erythema	['INTEX']	0.00127	0.001502	0.001225	0.001061	0.001001	0.001199	0.001125	0.001835	0.001323	0.001151	0.001104	0.000941	0.001524	0.001228	0.001169	0.000942	0.000775	0.001531	0.000111	3.5e-05	8.8e-05	2.2e-05	0	4.6e-05
10003046	Application site irritation	['INTEX']	0.000509	0.00038	0.000356	0.000362	0.000199	0.000406	0.000497	0.00033	0.00027	0.000264	0.00012	0.0002	0.000551	0.000451	0.000471	0.000554	0.00044	0.000645	0	0	1.8e-05	0	0	4e-06
10003051	Application site pain	['INTEX']	0.001299	0.001486	0.001249	0.001096	0.003981	0.001365	0.00094	0.001434	0.001133	0.001112	0.005155	0.001585	0.001845	0.001617	0.001444	0.001112	0.000892	0.001191	0	0	1.8e-05	2.2e-05	0	1.5e-05
10003053	Application site pruritus	['INTEX']	0.000971	0.00103	0.001011	0.00095	0.000596	0.000846	0.000798	0.001067	0.000985	0.000853	0.000481	0.000545	0.001251	0.001043	0.00109	0.001167	0.000966	0.001208	1.9e-05	1.7e-05	5.3e-05	0	2.7e-05	2.1e-05
10003054	Application site rash	['INTEX']	0.000751	0.000615	0.000496	0.000436	0.000257	0.000517	0.000767	0.00063	0.000446	0.00033	0.000182	0.00034	0.000768	0.000631	0.000577	0.000646	0.00049	0.000731	1.9e-05	0	1.8e-05	2.2e-05	0	1.1e-05
10003055	Application site reaction	['INTEX']	0.000594	0.000831	0.000269	0.000204	0.000364	0.002365	0.000839	0.001462	0.000315	0.000225	0.000461	0.002152	0.0003	0.000214	0.00023	0.000175	0.00011	0.002706	0	0	1.8e-05	0	0	4e-06
10003119	Arrhythmia	['CIRCU', 'CLSIG']	0.002345	0.002306	0.002322	0.002605	0.002713	0.00292	0.002022	0.002014	0.002101	0.002701	0.002824	0.00238	0.002769	0.002588	0.002539	0.0024	0.002184	0.003525	0.002455	0.002762	0.003046	0.003275	0.005664	0.002382
10003210	Arteriosclerosis	['CIRCU']	0.0002	0.00021	0.00023	0.000151	0.000173	0.000424	9e-05	0.000114	0.000107	8.4e-05	7.2e-05	0.000109	0.000347	0.000314	0.000377	0.000273	0.000444	0.000777	0.000166	0.000122	0.000106	0.000152	0.000431	0.000137
10003239	Arthralgia	['SKELE', 'INTEX']	0.015748	0.019028	0.016324	0.016105	0.051241	0.020768	0.009613	0.017287	0.011721	0.010759	0.061766	0.02056	0.024618	0.021738	0.022341	0.026456	0.024008	0.021833	0.002104	0.001685	0.001479	0.00167	0.009377	0.002916
10003246	Arthritis	['SKELE', 'HISTH']	0.002178	0.002609	0.002739	0.002492	0.002086	0.002916	0.000903	0.001482	0.001397	0.000968	0.001396	0.001529	0.003957	0.003892	0.004384	0.005353	0.004115	0.004501	0.000535	0.000608	0.000634	0.000499	0.001426	0.000864
10003285	Arthropathy	['HISTH', 'CIRCU', 'ENDOC', 'METAB']	0.001625	0.001882	0.001914	0.001812	0.001429	0.00178	0.000539	0.000964	0.000839	0.000479	0.000336	0.000613	0.003147	0.002927	0.003229	0.004309	0.004654	0.00311	0.000148	0.000261	0.000264	0.000152	0.000229	0.000149
10003445	Ascites	['DIGEX']	0.001197	0.001221	0.001104	0.000717	0.000538	0.001243	0.000698	0.000675	0.00062	0.000324	0.000189	0.000507	0.001789	0.001707	0.001553	0.001347	0.001406	0.001987	0.002547	0.002884	0.003257	0.002711	0.002422	0.002209
10003481	Aspartate aminotransferase increased	['HAEMA', 'DIGEX']	0.002616	0.002179	0.002135	0.002135	0.001266	0.003626	0.002781	0.002131	0.00199	0.001749	0.000974	0.002695	0.002327	0.00215	0.002221	0.002797	0.001949	0.004584	0.003931	0.003718	0.003768	0.00308	0.003471	0.004492
10003497	Asphyxia	['RESPI', 'CLSIG']	0.00034	0.000388	0.000405	0.000279	0.00022	0.000339	0.000196	0.000214	0.000227	0.000157	0.000113	0.000182	0.000535	0.000569	0.000611	0.000496	0.000486	0.000507	0.000258	0.000417	0.00037	0.000412	0.000794	0.000348
10003504	Aspiration	['RESPI']	0.000298	0.000297	0.000318	0.000235	0.000202	0.000375	0.000109	0.000128	0.000134	7.4e-05	6.7e-05	0.000122	0.000535	0.000455	0.000514	0.000508	0.00055	0.000643	0.000572	0.00066	0.000616	0.000716	0.00074	0.000491
10003549	Asthenia	['NERVO']	0.019662	0.019959	0.017261	0.018942	0.029509	0.020739	0.016808	0.019721	0.015435	0.018583	0.033832	0.01849	0.0244	0.021148	0.020142	0.020339	0.018733	0.024024	0.001772	0.001564	0.001356	0.001453	0.006552	0.002256
10003553	Asthma	['RESPI']	0.002327	0.003163	0.003774	0.003534	0.003343	0.003565	0.001266	0.001942	0.002194	0.001361	0.001414	0.00166	0.003789	0.004536	0.005701	0.007598	0.008694	0.005668	0.00131	0.001303	0.001497	0.001019	0.00596	0.00232
10003591	Ataxia	['NERVO', 'CLSIG']	0.000585	0.000591	0.00048	0.000432	0.00035	0.000857	0.00051	0.000571	0.000395	0.000371	0.000275	0.001086	0.000708	0.000636	0.000597	0.000555	0.000571	0.000642	0.000129	0.000122	0.000106	0.000174	0.000283	0.000195
10003598	Atelectasis	['RESPI']	0.000215	0.000244	0.00023	0.000161	0.000136	0.000442	6.6e-05	0.000107	9.6e-05	4.3e-05	5.1e-05	8.7e-05	0.000412	0.000386	0.000386	0.000372	0.000375	0.000833	0.000203	0.000261	0.000176	0.000239	0.000188	0.000202
10003658	Atrial fibrillation	['CIRCU']	0.002969	0.003254	0.003087	0.002498	0.002384	0.003492	0.001339	0.001593	0.001527	0.001202	0.001514	0.001616	0.005109	0.004999	0.004884	0.004827	0.00478	0.00554	0.003414	0.003162	0.002976	0.003297	0.003807	0.002752
10003662	Atrial flutter	['CIRCU']	0.000264	0.000267	0.000253	0.000199	0.000192	0.000316	0.000112	0.00014	0.000113	0.000106	0.000141	0.000121	0.000473	0.000398	0.000415	0.000373	0.000343	0.000532	0.000129	0.000313	0.000229	8.7e-05	0.000108	0.000198
10003664	Atrial septal defect	['CIRCU']	0.000222	0.000267	0.0002	0.000152	0.000108	0.000319	0.000103	9.7e-05	6.7e-05	6.4e-05	5.3e-05	9.1e-05	0.000389	0.000456	0.000359	0.000319	0.000269	0.000575	3.7e-05	3.5e-05	5.3e-05	2.2e-05	9.4e-05	5.4e-05
10003671	Atrioventricular block	['CIRCU']	0.000267	0.000283	0.000284	0.000233	0.000152	0.000489	0.000162	0.000179	0.000154	0.00015	9.3e-05	0.000399	0.000397	0.000389	0.00043	0.000376	0.000306	0.000586	0.000443	0.000347	0.000352	0.000455	0.000363	0.000503
10003673	Atrioventricular block complete	['CIRCU']	0.000479	0.000259	0.000215	0.000182	0.00013	0.000383	0.000551	0.000173	0.000116	8.7e-05	6.1e-05	0.000216	0.00036	0.000304	0.000303	0.000317	0.000273	0.00053	0.000923	0.001112	0.000739	0.001063	0.000901	0.001058
10003885	Azotaemia	['RENUR']	0.00054	0.000268	0.000143	0.000103	5.8e-05	0.000657	0.000848	0.000356	9.8e-05	9e-05	3.2e-05	0.001077	0.000146	0.000184	0.000196	0.000128	0.000123	0.00023	0.000277	0.000104	0.000123	4.3e-05	0.000161	0.000166
10003983	Dorsopathy	['SKELE']	0.000436	0.000506	0.000494	0.000404	0.000261	0.000459	6e-05	0.000153	9.8e-05	7.8e-05	8.1e-05	6.5e-05	0.000957	0.000899	0.000972	0.001014	0.000794	0.000902	1.9e-05	3.5e-05	1.8e-05	2.2e-05	2.7e-05	1.4e-05
10003988	Back pain	['NERVO']	0.009496	0.010716	0.009261	0.008582	0.011255	0.010011	0.005712	0.007848	0.006525	0.00635	0.011203	0.006724	0.01493	0.01419	0.012784	0.012948	0.011926	0.013931	0.001772	0.001477	0.001549	0.001518	0.003928	0.001685
10003997	Bacteraemia	['CIRCU', 'IMLYM']	0.000399	0.00041	0.000418	0.000314	0.000233	0.000348	0.000147	0.000149	0.000186	6.6e-05	4.8e-05	9.9e-05	0.000677	0.000631	0.000636	0.000699	0.000697	0.000585	0.001458	0.001442	0.001373	0.001887	0.001157	0.001005
10004146	Basal cell carcinoma	['NEOPL']	0.000642	0.000677	0.000643	0.000447	0.000282	0.000538	0.000315	0.000429	0.000381	0.000243	0.000119	0.00026	0.001101	0.000969	0.000968	0.000834	0.000762	0.000857	0.000166	7e-05	0.000141	8.7e-05	0.000108	0.000105
10005003	Bladder cancer	['NEOPL', 'RENUR']	0.00134	0.001387	0.001507	0.001819	0.002084	0.001514	0.000172	0.000198	0.000162	7e-05	4.1e-05	0.000135	0.002898	0.002652	0.003085	0.005039	0.008074	0.003016	0.0012	0.001025	0.00081	0.001019	0.000404	0.001021
10005169	Blindness	['NERVO']	0.001114	0.001172	0.001247	0.001116	0.001001	0.001377	0.000379	0.000472	0.000425	0.000347	0.00056	0.000523	0.002141	0.001949	0.002241	0.00255	0.002296	0.002347	0.000148	0.000295	0.000246	0.000304	0.000605	0.000226
10005186	Blindness unilateral	['NERVO']	0.000392	0.000456	0.000431	0.00034	0.000264	0.000453	9e-05	0.000135	0.00015	9.2e-05	0.000151	0.000111	0.000808	0.00081	0.00077	0.000798	0.0006	0.000837	0.000111	0.000122	0.000106	0.000217	0.000121	9.1e-05
10005191	Blister	['NERVO', 'IMLYM', 'CLSIG']	0.002433	0.002682	0.002624	0.002383	0.002156	0.002338	0.001967	0.002202	0.002195	0.002139	0.001671	0.001862	0.003162	0.003301	0.003225	0.002905	0.003651	0.002931	0.000351	0.000382	0.00044	0.000564	0.000727	0.000603
10005287	Blood albumin decreased	['CIRCU', 'CLCHE']	0.00024	0.000257	0.000247	0.000182	0.000162	0.00036	0.00012	0.000142	0.00015	9.7e-05	0.000118	0.000117	0.0004	0.000375	0.000349	0.000321	0.00025	0.000615	0.00024	0.000313	0.000405	0.000564	0.000713	0.000479
10005364	Blood bilirubin increased	['CLCHE', 'DIGEX']	0.001116	0.001061	0.000984	0.000928	0.000591	0.001502	0.000932	0.000877	0.00078	0.000765	0.000402	0.000842	0.001333	0.001232	0.001211	0.001209	0.001106	0.002183	0.001624	0.001494	0.001127	0.001323	0.000982	0.002102
10005395	Blood calcium decreased	['METAB', 'CLCHE']	0.000376	0.000428	0.000447	0.000325	0.000257	0.000405	0.00013	0.000198	0.00016	0.000144	0.000115	0.000128	0.000713	0.000683	0.000793	0.000666	0.000673	0.000715	0.000148	0.000139	0.000141	8.7e-05	0.000135	0.000128
10005425	Blood cholesterol increased	['METAB']	0.001151	0.001262	0.001103	0.00106	0.000724	0.001476	0.000658	0.000893	0.000612	0.000528	0.000373	0.000441	0.001862	0.00171	0.001704	0.002054	0.001765	0.002647	7.4e-05	7e-05	0.000335	0.000499	0.000269	0.000198
10005470	Blood creatine phosphokinase increased	['CLCHE', 'METAB']	0.001257	0.001233	0.00119	0.000994	0.000646	0.002274	0.001167	0.001106	0.001062	0.000854	0.000477	0.001752	0.001232	0.001223	0.001204	0.001137	0.000918	0.002722	0.004005	0.004013	0.003874	0.003665	0.003606	0.004645
10005483	Blood creatinine increased	['CLCHE', 'METAB']	0.003015	0.002987	0.002781	0.002364	0.001701	0.003456	0.002529	0.002532	0.002293	0.00179	0.001282	0.001851	0.003691	0.00351	0.003382	0.003438	0.002876	0.005204	0.002418	0.002067	0.001937	0.001692	0.002112	0.00294
10005554	Blood glucose abnormal	['METAB']	0.000952	0.001119	0.000853	0.000729	0.000499	0.000666	0.000717	0.000918	0.000652	0.000552	0.000296	0.00042	0.001312	0.001384	0.001123	0.001082	0.001115	0.000959	5.5e-05	3.5e-05	5.3e-05	2.2e-05	2.7e-05	3.5e-05
10005555	Blood glucose decreased	['METAB', 'CLCHE']	0.001459	0.001503	0.001333	0.001092	0.000816	0.001535	0.000633	0.000575	0.000507	0.000518	0.000368	0.000395	0.002628	0.002547	0.00234	0.002177	0.002158	0.002821	0.000111	8.7e-05	0.000123	0.00013	8.1e-05	0.000232
10005557	Blood glucose increased	['METAB', 'CLCHE']	0.006675	0.007339	0.006451	0.005648	0.003949	0.006285	0.003779	0.004324	0.003889	0.003451	0.002096	0.002486	0.010795	0.010824	0.009668	0.009841	0.009417	0.010587	0.001495	0.000938	0.000898	0.001128	0.001924	0.001545
10005619	Blood iron decreased	['METAB', 'CLCHE']	0.000381	0.000476	0.000457	0.000392	0.000258	0.000329	0.000151	0.000259	0.000194	0.000126	0.000103	0.00012	0.000705	0.000728	0.000782	0.00089	0.000721	0.000567	0	0	0	8.7e-05	2.7e-05	1e-05
10005630	Blood lactate dehydrogenase increased	['CLCHE', 'METAB']	0.000545	0.000553	0.00052	0.000413	0.000267	0.001062	0.000328	0.000348	0.000321	0.000257	0.000164	0.000516	0.000824	0.000748	0.000735	0.00068	0.000478	0.001637	0.000738	0.000921	0.00081	0.000802	0.001453	0.001279
10005724	Blood potassium decreased	['CLCHE', 'METAB']	0.001162	0.000949	0.00092	0.000725	0.000563	0.001011	0.000754	0.000326	0.000303	0.000214	0.000182	0.000311	0.001737	0.001617	0.001643	0.001664	0.001651	0.001777	0.000554	0.000608	0.000634	0.000499	0.000646	0.000692
10005725	Blood potassium increased	['CLCHE', 'METAB']	0.000614	0.000663	0.000573	0.000444	0.000327	0.000624	0.000278	0.000365	0.0003	0.000215	0.000171	0.000231	0.001048	0.000976	0.000877	0.000858	0.000754	0.001032	0.000849	0.000678	0.000739	0.000499	0.000605	0.00093
10005728	Changes in blood pressure	['CIRCU']	0.000613	0.000776	0.000749	0.000693	0.000707	0.000574	0.000162	0.000422	0.000344	0.000277	0.000524	0.000255	0.001242	0.001184	0.001251	0.001481	0.001254	0.000942	5.5e-05	3.5e-05	0	0	0.000404	6.1e-05
10005734	Blood pressure decreased	['CIRCU']	0.00304	0.003324	0.003584	0.003524	0.002821	0.003398	0.002121	0.002704	0.003228	0.003284	0.002147	0.002369	0.00393	0.003658	0.00375	0.003734	0.003567	0.004061	0.009265	0.009469	0.008522	0.008871	0.019441	0.012763
10005746	Blood pressure fluctuation	['CIRCU']	0.00103	0.001478	0.00132	0.001618	0.000818	0.000918	0.000468	0.000852	0.00072	0.00037	0.000414	0.000414	0.001823	0.002202	0.00206	0.003957	0.002011	0.001495	0.000166	0.000139	0.000282	6.5e-05	0.000363	0.000159
10005750	Blood pressure increased	['CIRCU']	0.006182	0.006822	0.006806	0.007305	0.011284	0.006864	0.004019	0.004948	0.004965	0.00531	0.011678	0.005184	0.009208	0.008993	0.00915	0.011127	0.009259	0.008751	0.003267	0.002762	0.002148	0.002841	0.023786	0.005094
10005760	Blood pressure systolic increased	['CIRCU']	0.000627	0.000854	0.000946	0.000983	0.000524	0.000723	0.000467	0.000823	0.000715	0.00013	0.000105	0.000286	0.000852	0.000915	0.001249	0.00257	0.001626	0.001208	0.000388	0.000278	0.000176	0.000217	0.001951	0.000387
10005802	Blood sodium decreased	['CLCHE', 'METAB']	0.000519	0.000566	0.000578	0.00046	0.000371	0.000673	0.000187	0.00024	0.000242	0.000193	0.000151	0.000213	0.000966	0.000925	0.000969	0.000943	0.000997	0.001178	0.000406	0.000208	0.000475	0.000542	0.000484	0.000448
10005833	Blood thyroid stimulating hormone increased	['ENDOC', 'IMLYM', 'CLCHE']	0.001311	0.001835	0.000433	0.000523	0.000245	0.000519	0.000814	0.003213	0.00047	0.000586	0.00022	0.000525	0.002035	0.00048	0.00041	0.000428	0.000327	0.000534	0.000111	0.000104	5.3e-05	4.3e-05	0.000108	6.8e-05
10005839	Blood triglycerides increased	['METAB', 'CLCHE']	0.000557	0.00056	0.000447	0.000381	0.000277	0.000712	0.000299	0.000441	0.000269	0.000283	0.000204	0.00024	0.000912	0.0007	0.00065	0.000553	0.000479	0.001232	0.000314	0.000278	0.000458	0.000499	0.000417	0.000443
10005851	Blood urea increased	['CLCHE', 'RENUR']	0.000727	0.0006	0.000479	0.00039	0.000396	0.001391	0.000662	0.000468	0.000379	0.00033	0.000388	0.000726	0.000812	0.000736	0.000591	0.000504	0.000387	0.002108	0.000738	0.00066	0.000528	0.000325	0.000834	0.001342
10005861	Blood uric acid increased	['CLCHE', 'RENUR']	0.000305	0.000321	0.000472	0.000603	0.00024	0.000329	0.000316	0.000317	0.000634	0.000786	0.000246	0.000311	0.000298	0.000331	0.000303	0.00028	0.000216	0.000345	0.000129	0.000191	0.000141	0.000369	0.000309	0.00038
10005956	Bone disorder	['SKELE', 'HISTH']	0.000442	0.000428	0.000436	0.000392	0.000219	0.000704	0.000125	0.000205	0.000205	0.000132	0.000103	0.00018	0.000884	0.000677	0.00072	0.000879	0.000559	0.001297	7.4e-05	0.000104	7e-05	2.2e-05	9.4e-05	5.3e-05
10006002	Bone pain	['SKELE']	0.002345	0.002893	0.002401	0.00212	0.002812	0.002507	0.001224	0.002245	0.001766	0.001586	0.002959	0.001701	0.003945	0.003707	0.003241	0.003177	0.00258	0.00348	0.000221	0.000243	0.000158	0.00013	0.000135	0.000226
10006093	Bradycardia	['CIRCU', 'CLSIG']	0.002598	0.002982	0.002708	0.002626	0.001892	0.003581	0.002301	0.002899	0.002354	0.00227	0.001449	0.003184	0.002828	0.002961	0.002991	0.003211	0.002768	0.003943	0.005703	0.005073	0.005212	0.004143	0.00744	0.004973
10006242	Breast enlargement	['REPRO']	0.000176	0.000163	0.000151	0.000134	0.000147	0.000326	0.000172	0.000195	0.000137	0.000146	0.00017	0.000262	0.00019	0.000138	0.000175	0.000119	9.2e-05	0.000409	1.9e-05	0	0	2.2e-05	0	1.5e-05
10006298	Breast pain	['REPRO']	0.000839	0.000784	0.000561	0.000591	0.001243	0.000969	0.000943	0.001033	0.000597	0.000651	0.001559	0.000923	0.000745	0.000565	0.000548	0.000507	0.000424	0.001063	3.7e-05	0	1.8e-05	2.2e-05	1.4e-05	2.5e-05
10006451	Bronchitis	['RESPI']	0.003089	0.003321	0.003278	0.002142	0.001011	0.002805	0.001539	0.002101	0.002025	0.001242	0.000518	0.001132	0.005266	0.00473	0.004843	0.003851	0.002474	0.004693	0.000849	0.000764	0.000739	0.000477	0.000377	0.000873
10006482	Bronchospasm	['RESPI']	0.000786	0.000836	0.000798	0.000736	0.000634	0.001756	0.000819	0.000958	0.000849	0.000824	0.000667	0.002472	0.000765	0.000743	0.000775	0.000599	0.000507	0.001054	0.000351	0.000139	5.3e-05	0.000174	0.001063	0.000352
10006784	Burning sensation	['NERVO']	0.003181	0.003411	0.003154	0.002792	0.003065	0.003017	0.002204	0.002888	0.002627	0.002484	0.002996	0.00223	0.004647	0.004129	0.003906	0.003471	0.003466	0.004001	1.9e-05	5.2e-05	0.000176	0	0.000256	6.7e-05
10006811	Bursitis	['SKELE']	0.000275	0.000369	0.000384	0.00031	0.00039	0.00042	0.000121	0.000246	0.000235	0.000152	0.000365	0.000199	0.000493	0.000515	0.000571	0.000607	0.000478	0.000675	0	3.5e-05	3.5e-05	6.5e-05	0.000175	4.8e-05
10006895	Cachexia	['CLSIG', 'MUSCU']	0.001051	0.000445	0.000321	0.000298	0.000201	0.000372	0.001666	0.000618	0.000371	0.000297	0.000205	0.000391	0.000281	0.000279	0.000273	0.000307	0.000195	0.000363	0.000185	0.000156	0.000141	0.000174	0.000148	0.000117
10007515	Cardiac arrest	['CIRCU']	0.002456	0.002442	0.002137	0.002059	0.001584	0.003755	0.001163	0.001251	0.001121	0.000959	0.000937	0.001811	0.004143	0.003707	0.003305	0.004039	0.003293	0.005895	0.003008	0.002085	0.002113	0.002603	0.003632	0.002639
10007554	Cardiac failure	['CIRCU']	0.003271	0.00355	0.003425	0.002451	0.00193	0.003557	0.001769	0.002164	0.002062	0.001204	0.000937	0.001893	0.004821	0.004664	0.004619	0.004344	0.004078	0.005037	0.011683	0.010146	0.010934	0.011408	0.011785	0.010049
10007559	Cardiac failure congestive	['CIRCU']	0.001472	0.001568	0.001351	0.000906	0.000662	0.003155	0.000315	0.000441	0.00033	0.000115	9.9e-05	0.000413	0.002944	0.002708	0.002483	0.002274	0.002169	0.006131	0.002695	0.002345	0.002166	0.002646	0.00222	0.002461
10007586	Cardiac murmur	['CIRCU', 'CLSIG']	0.000165	0.000171	0.000179	0.000145	0.000115	0.000416	5.3e-05	8.7e-05	6.6e-05	5.1e-05	7.2e-05	7e-05	0.000323	0.000265	0.000315	0.000324	0.000247	0.000805	0	7e-05	3.5e-05	0	0	2.1e-05
10007617	Cardio-respiratory arrest	['RESPI', 'CIRCU']	0.00137	0.001203	0.001081	0.000768	0.00061	0.001461	0.000374	0.000456	0.000465	0.000286	0.000274	0.000355	0.00265	0.00193	0.001753	0.001601	0.001139	0.002587	0.002178	0.002293	0.001778	0.001865	0.006713	0.00274
10007625	Cardiogenic shock	['CIRCU']	0.00034	0.000432	0.000423	0.000298	0.00032	0.000429	0.000163	0.000197	0.000164	0.000126	0.000124	0.00016	0.000582	0.000689	0.000733	0.000612	0.000856	0.000723	0.000221	0.000226	0.000158	0.00026	0.000686	0.000327
10007632	Cardiomegaly	['CIRCU']	0.000298	0.000313	0.000262	0.000213	0.000184	0.000681	0.000118	0.000136	0.000123	7.8e-05	0.00011	0.000129	0.000538	0.000508	0.000419	0.000461	0.000366	0.001291	0.000277	0.000122	0.000299	0.000152	0.000619	0.000285
10007636	Cardiomyopathy	['CIRCU']	0.000493	0.000537	0.000473	0.000361	0.000296	0.00072	0.00032	0.000323	0.000286	0.000155	0.000149	0.000362	0.000683	0.000723	0.000634	0.000674	0.00062	0.001089	0.001255	0.001286	0.001549	0.0018	0.001668	0.001046
10007649	Cardiovascular disorder	['GRNEC', 'CIRCU']	0.000545	0.000766	0.000592	0.000581	0.000753	0.001379	0.000372	0.000738	0.000554	0.000549	0.000847	0.000518	0.000791	0.000827	0.000653	0.000654	0.000501	0.00236	0.000258	0.000122	0.000246	0.000217	0.000498	0.000175
10007697	Carpal tunnel syndrome	['NERVO']	0.000397	0.000436	0.000433	0.000371	0.00027	0.000462	0.00012	0.000208	0.000181	0.000111	0.000114	0.000139	0.000781	0.000695	0.000745	0.000858	0.000733	0.000828	0.000111	3.5e-05	0	6.5e-05	6.7e-05	5.6e-05
10007739	Cataract	['NERVO', 'CLSIG']	0.001885	0.002136	0.002001	0.001596	0.00111	0.001906	0.000814	0.001	0.000951	0.0005	0.000346	0.00068	0.003304	0.003289	0.003188	0.003545	0.003275	0.003238	0.001919	0.002832	0.002395	0.002733	0.001547	0.001565
10007882	Cellulitis	['INTEX', 'IMLYM']	0.002233	0.00236	0.00213	0.001561	0.001317	0.002255	0.001363	0.001666	0.001433	0.000766	0.000882	0.001367	0.003314	0.003016	0.002837	0.002917	0.002411	0.003163	0.003654	0.003753	0.004014	0.003752	0.003485	0.003201
10008111	Cerebral haemorrhage	['NERVO', 'CIRCU']	0.002203	0.002108	0.001991	0.001458	0.001065	0.00203	0.001763	0.001803	0.001606	0.00122	0.000759	0.001722	0.002355	0.001973	0.00206	0.001674	0.001466	0.002064	0.010354	0.011015	0.009543	0.006593	0.007749	0.00833
10008118	Cerebral infarction	['NERVO', 'CIRCU']	0.001789	0.001664	0.001432	0.000703	0.000945	0.001453	0.001358	0.001282	0.001072	0.000282	0.000568	0.000838	0.001671	0.00142	0.001244	0.000961	0.000951	0.001636	0.014821	0.014246	0.01361	0.012666	0.015956	0.011559
10008120	Cerebral ischaemia	['NERVO']	0.000246	0.000194	0.000151	0.000125	0.000119	0.000327	0.00021	0.000149	8.9e-05	9.2e-05	0.0001	0.000142	0.000296	0.000245	0.00022	0.000179	0.000155	0.000534	0.000185	0.000104	0.000176	0.000304	0.000363	0.000148
10008190	Cerebrovascular accident	['NERVO', 'CIRCU']	0.00397	0.004111	0.003879	0.003245	0.003562	0.006182	0.001542	0.001849	0.001504	0.001048	0.002295	0.001738	0.007377	0.006662	0.00678	0.007371	0.007411	0.011226	0.000517	0.000521	0.00037	0.00026	0.000646	0.000349
10008196	Cerebrovascular disorder	['NERVO', 'CIRCU']	8.2e-05	6.9e-05	6.2e-05	5.3e-05	5.1e-05	0.000445	7.1e-05	4.8e-05	4.1e-05	3.6e-05	3.9e-05	0.000564	9.4e-05	9e-05	8e-05	8.2e-05	6.6e-05	0.000331	0.000148	7e-05	0.000176	0.000108	0.000323	0.000137
10008417	Cheilitis	['RESPI', 'INTEX', 'IMLYM']	0.000213	0.000236	0.000192	0.000166	0.000139	0.000327	0.000164	0.000221	0.000184	0.00014	0.000129	0.000288	0.000281	0.000259	0.000207	0.000216	0.000176	0.000381	0.000166	7e-05	7e-05	0.00013	4e-05	0.000107
10008469	Chest discomfort	['NERVO']	0.006189	0.005729	0.00605	0.006026	0.008618	0.005639	0.006828	0.006242	0.006507	0.006111	0.009558	0.006008	0.005641	0.005458	0.005791	0.006101	0.006138	0.005449	0.000535	0.000521	0.000651	0.000629	0.005516	0.001255
10008479	Chest pain	['NERVO']	0.014485	0.010498	0.015739	0.023373	0.018087	0.016208	0.018281	0.011941	0.022186	0.031982	0.021846	0.019154	0.010152	0.009484	0.009059	0.008648	0.008102	0.013733	0.001144	0.000782	0.001056	0.000868	0.006767	0.001625
10008531	Chills	['CLSIG', 'DIGEX']	0.012439	0.009242	0.013107	0.019037	0.070607	0.019223	0.017335	0.012658	0.019946	0.026475	0.094283	0.031007	0.006528	0.006084	0.005856	0.006257	0.007096	0.007375	0.00131	0.001042	0.000898	0.000976	0.007857	0.002238
10008589	Choking	['DIGEX']	0.000724	0.000858	0.000714	0.00053	0.000415	0.000649	0.000302	0.000532	0.000318	0.000228	0.000178	0.000317	0.001303	0.00123	0.001193	0.001088	0.001102	0.001027	0.000369	0.000261	0.000229	0.000347	0.000323	0.00017
10008612	Cholecystitis	['IMLYM', 'HISTH', 'DIGEX']	0.000379	0.00041	0.000371	0.000255	0.000185	0.000534	0.000211	0.000215	0.000207	0.000112	9.1e-05	0.000207	0.000548	0.000558	0.000518	0.000456	0.000377	0.000861	0.001384	0.001511	0.001197	0.001648	0.001278	0.001047
10008629	Cholelithiasis	['DIGEX']	0.001029	0.000905	0.000863	0.000702	0.00044	0.001378	0.000699	0.000549	0.000498	0.000353	0.000233	0.00049	0.00148	0.001281	0.00128	0.001333	0.001023	0.002361	0.000775	0.000817	0.000916	0.000824	0.000579	0.000736
10008635	Cholestasis	['DIGEX']	0.000699	0.000969	0.000804	0.000776	0.000379	0.000841	0.000408	0.000703	0.000527	0.000584	0.000258	0.000575	0.001092	0.001277	0.00114	0.001127	0.000737	0.001129	0.000591	0.0004	0.000423	0.000737	0.000256	0.00081
10008796	Chromaturia	['URINA', 'RENUR']	0.000998	0.001153	0.000978	0.000882	0.000651	0.001039	0.000766	0.000982	0.000854	0.000777	0.000561	0.000669	0.001348	0.001382	0.001161	0.001108	0.000937	0.001474	0.000203	0.000174	0.000158	8.7e-05	0.000283	0.000211
10009033	Chronic obstructive pulmonary disease	['RESPI']	0.00148	0.001607	0.001713	0.001175	0.000758	0.001607	0.000457	0.000632	0.000699	0.000411	0.000262	0.000411	0.002893	0.002698	0.002948	0.002597	0.002203	0.002954	0.000425	0.000226	0.000282	0.000434	0.000471	0.000251
10009192	Circulatory collapse	['CIRCU', 'CLSIG']	0.000713	0.000722	0.000671	0.000494	0.000607	0.001389	0.000595	0.000538	0.000543	0.000384	0.000587	0.001527	0.000872	0.000913	0.000821	0.000685	0.00063	0.001263	0.000664	0.000764	0.000581	0.000694	0.00109	0.000899
10009657	Clostridium difficile colitis	['DIGEX']	0.000743	0.000974	0.001048	0.000537	0.000362	0.000614	0.000864	0.001324	0.001424	0.000547	0.000316	0.000683	0.000586	0.000631	0.00063	0.000503	0.000475	0.000544	0.000664	0.000504	0.000757	0.000889	0.000605	0.000524
10009866	Cold sweat	['INTEX']	0.001017	0.000925	0.001152	0.001462	0.002002	0.00124	0.001071	0.000996	0.001407	0.001844	0.002302	0.001432	0.000986	0.000885	0.000908	0.000816	0.00083	0.001046	0.000258	0.000243	0.000141	0.00026	0.006364	0.000963
10009887	Colitis	['HISTH', 'DIGEX']	0.001357	0.001632	0.001776	0.001259	0.00095	0.00148	0.000709	0.001005	0.001081	0.000623	0.000462	0.000816	0.002158	0.002217	0.002482	0.002338	0.002224	0.002185	0.002473	0.003058	0.003662	0.003101	0.002718	0.001628
10009900	Colitis ulcerative	['DIGEX']	0.000776	0.000953	0.001032	0.000829	0.000737	0.000876	0.000419	0.000638	0.000556	0.000218	0.00027	0.00036	0.001244	0.001287	0.001551	0.001915	0.00203	0.001432	0.000904	0.000886	0.001585	0.001453	0.001426	0.000821
10009944	Colon cancer	['NEOPL', 'DIGEX']	0.000489	0.000517	0.000545	0.000409	0.0003	0.000501	0.000227	0.000263	0.000244	8.7e-05	4.5e-05	0.000163	0.000754	0.000716	0.000814	0.000927	0.000964	0.00082	0.00203	0.001824	0.002113	0.002017	0.001278	0.001452
10010071	Coma	['NERVO']	0.001475	0.001751	0.001748	0.001466	0.000797	0.002602	0.000831	0.000971	0.000919	0.000943	0.000409	0.001453	0.002362	0.002633	0.002759	0.002457	0.001929	0.003927	0.000904	0.000486	0.000546	0.000542	0.000538	0.000673
10010144	Completed suicide	['NERVO']	0.002538	0.001984	0.001596	0.001556	0.000508	0.00226	0.000352	0.00036	0.000293	0.000159	7.1e-05	0.000375	0.005506	0.003732	0.003133	0.004068	0.001769	0.004327	0.001292	0.001042	0.000775	0.002299	0.000404	0.001316
10010305	Confusional state	['NERVO']	0.006166	0.006279	0.005593	0.005179	0.004763	0.008134	0.003276	0.003828	0.003306	0.003601	0.003744	0.005895	0.01031	0.009146	0.008484	0.008261	0.008001	0.010891	0.000369	0.000382	0.000211	0.000282	0.000444	0.000648
10010741	Conjunctivitis	['NERVO', 'CLSIG']	0.000798	0.00104	0.001068	0.000981	0.000818	0.0017	0.000702	0.000906	0.000968	0.000901	0.000765	0.001877	0.000962	0.001226	0.001227	0.001161	0.001023	0.001583	0.000111	0.000139	0.000158	0.000217	0.000108	0.000187
10010774	Constipation	['CLSIG', 'DIGEX']	0.013025	0.011114	0.010143	0.01069	0.007102	0.009534	0.013463	0.010665	0.009278	0.009558	0.005285	0.007775	0.013039	0.012089	0.011561	0.013152	0.012743	0.011802	0.001772	0.001234	0.001549	0.00128	0.001197	0.001462
10010947	Coordination abnormal	['NERVO', 'CLSIG', 'MUSCU']	0.000439	0.000443	0.000348	0.000303	0.000341	0.00108	0.00036	0.000291	0.000228	0.000212	0.000316	0.000538	0.000567	0.000623	0.000504	0.000481	0.00043	0.001711	1.9e-05	1.7e-05	0	0	8.1e-05	2.5e-05
10011078	Coronary artery disease	['GRNEC', 'CIRCU']	0.000413	0.000424	0.000404	0.000343	0.000262	0.001306	0.000217	0.000236	0.000209	0.000155	0.000118	0.000282	0.000691	0.000637	0.000641	0.000696	0.000653	0.002461	9.2e-05	8.7e-05	0.000141	0.00013	0.000579	0.000131
10011086	Coronary artery occlusion	['CIRCU']	0.000303	0.000281	0.000266	0.000195	0.000135	0.000524	7.8e-05	8.8e-05	8.5e-05	4.3e-05	3.8e-05	7.2e-05	0.000609	0.000491	0.000482	0.000474	0.000403	0.001029	0.000166	0.000104	7e-05	0.000152	0.000269	0.000127
10011224	Cough	['RESPI', 'CLSIG']	0.01426	0.015065	0.016506	0.015468	0.017607	0.014801	0.0128	0.014609	0.016175	0.014435	0.018155	0.015008	0.016897	0.016252	0.017654	0.017965	0.01627	0.01516	0.001126	0.001164	0.000916	0.000954	0.014315	0.002478
10011401	Crohn's disease	['DIGEX']	0.001071	0.00118	0.001226	0.000971	0.000655	0.001105	0.000442	0.000738	0.000528	0.000254	0.000218	0.000376	0.001955	0.00169	0.002074	0.002306	0.001944	0.001932	0.000166	0.000243	0.000299	0.000304	0.000161	0.000144
10011469	Crying	['NERVO']	0.002307	0.00302	0.002358	0.002526	0.001421	0.002666	0.002452	0.004346	0.002972	0.003	0.001494	0.003192	0.002229	0.001784	0.001764	0.001763	0.001312	0.002222	0.000166	5.2e-05	0.000106	0.000152	4e-05	0.000135
10011703	Cyanosis	['CLSIG', 'RESPI']	0.001241	0.001929	0.001623	0.00189	0.001101	0.001953	0.001684	0.003141	0.002501	0.002623	0.001249	0.002502	0.000695	0.000746	0.000677	0.000613	0.000626	0.001419	0.000443	0.000243	0.00037	0.000499	0.001789	0.000776
10011732	Cyst	['INTEX', 'CLSIG']	0.000405	0.000453	0.000478	0.00036	0.00027	0.00051	0.00018	0.000219	0.000212	0.000145	0.000139	0.000157	0.000724	0.000717	0.000804	0.000767	0.000663	0.000911	1.9e-05	7e-05	5.3e-05	4.3e-05	4e-05	2.9e-05
10011781	Cystitis	['IMLYM', 'RENUR']	0.00131	0.001536	0.001366	0.001165	0.000804	0.001278	0.000743	0.001113	0.000909	0.000701	0.000505	0.000662	0.002111	0.002036	0.001942	0.002041	0.001683	0.001978	0.000425	0.000434	0.000335	0.000477	0.000525	0.000459
10011831	Cytomegalovirus infection	['IMLYM']	0.000591	0.000827	0.000953	0.000538	0.000378	0.000672	0.000315	0.000345	0.00044	0.000225	0.000125	0.000289	0.000863	0.001164	0.001421	0.000957	0.000943	0.000961	0.002381	0.0041	0.003381	0.004099	0.00265	0.003247
10011878	Deafness	['NERVO']	0.000902	0.000971	0.001022	0.000865	0.000889	0.001247	0.000436	0.000567	0.000489	0.000361	0.000675	0.00081	0.001498	0.001415	0.001632	0.001777	0.001494	0.001728	0.001329	0.000556	0.001056	0.000976	0.001049	0.000987
10011953	Decreased activity	['NERVO', 'CLSIG']	0.000296	0.000594	0.00038	0.000369	0.000276	0.000412	9.3e-05	0.000721	0.000145	0.000178	9.2e-05	0.000154	0.000573	0.000481	0.000659	0.000723	0.000797	0.000702	0.000148	0.000191	0.000194	0.000239	0.000363	0.000161
10012174	Dehydration	['GENER', 'CLSIG']	0.004003	0.00425	0.00398	0.003009	0.002277	0.004867	0.001371	0.001629	0.001413	0.000932	0.000972	0.001637	0.007484	0.007021	0.006912	0.00678	0.005829	0.00838	0.004245	0.003718	0.004314	0.003297	0.005005	0.003856
10012218	Delirium	['NERVO']	0.001875	0.001678	0.001675	0.001466	0.00109	0.00175	0.001852	0.001446	0.001379	0.001208	0.00083	0.001335	0.001684	0.001782	0.00186	0.001816	0.001683	0.002072	0.006072	0.004413	0.004824	0.004294	0.003229	0.004386
10012239	Delusion	['NERVO']	0.00053	0.000502	0.000423	0.000433	0.000295	0.000643	0.000274	0.00027	0.000234	0.000252	0.000157	0.000371	0.000871	0.000742	0.000636	0.00075	0.000681	0.000924	0.000517	0.000539	0.000493	0.000716	0.000457	0.000861
10012267	Dementia	['NERVO']	0.000825	0.00098	0.000925	0.000808	0.000675	0.000859	0.000322	0.000443	0.000348	0.000203	0.000176	0.000307	0.001456	0.001505	0.001529	0.001872	0.002016	0.001427	0.001532	0.001737	0.002113	0.00167	0.001978	0.001383
10012318	Dental caries	['DIGEX']	0.000319	0.000358	0.000291	0.000279	0.000156	0.00045	0.00016	0.000215	0.00017	0.000135	6.5e-05	0.000153	0.000544	0.000525	0.00044	0.00055	0.000421	0.000786	5.5e-05	3.5e-05	7e-05	6.5e-05	0.000108	5.7e-05
10012373	Depressed level of consciousness	['NERVO']	0.001756	0.001744	0.001813	0.001463	0.001509	0.002016	0.001746	0.00138	0.001416	0.001132	0.00099	0.001298	0.00165	0.002044	0.002179	0.001966	0.002292	0.002647	0.004005	0.003318	0.003645	0.003796	0.011422	0.004952
10012374	Depressed mood	['NERVO', 'CLSIG']	0.002247	0.003041	0.002451	0.002595	0.001954	0.002059	0.001472	0.003136	0.002078	0.002108	0.001712	0.001563	0.003391	0.003095	0.002994	0.003586	0.002772	0.002681	5.5e-05	3.5e-05	0.000123	0.00013	0.000202	0.000152
10012378	Depression	['NERVO']	0.007408	0.008887	0.006585	0.005836	0.003864	0.00943	0.003778	0.007793	0.003784	0.003253	0.001994	0.004653	0.012564	0.010445	0.010076	0.01077	0.009466	0.014941	0.001052	0.000834	0.001039	0.000412	0.000646	0.001322
10012431	Dermatitis	['INTEX', 'HISTH']	0.000971	0.001162	0.001198	0.001034	0.000727	0.004902	0.000987	0.000915	0.000856	0.000934	0.000713	0.001328	0.000991	0.001464	0.001629	0.001247	0.000784	0.008948	0.000185	0.000313	0.000405	0.000282	0.000484	0.000452
10012432	Dermatitis acneiform	['INTEX']	0.000547	0.000427	0.000361	0.000328	0.000268	0.000332	0.000634	0.00052	0.000446	0.000372	0.000242	0.000355	0.000419	0.000329	0.000265	0.000249	0.000298	0.000301	0.000794	0.000452	0.000335	0.000325	0.000901	0.000475
10012434	Dermatitis allergic	['INTEX', 'IMLYM']	0.00098	0.001098	0.001104	0.001364	0.001055	0.000861	0.001158	0.001472	0.001452	0.001758	0.001229	0.001159	0.000786	0.000757	0.000753	0.0007	0.000583	0.000572	0.000185	8.7e-05	0.000106	0.00013	0.0007	0.000216
10012441	Dermatitis bullous	['INTEX']	0.000537	0.000465	0.000458	0.000438	0.000333	0.001203	0.000674	0.000543	0.000529	0.000491	0.000336	0.001405	0.000374	0.00039	0.000385	0.000348	0.000321	0.00103	0.000166	0.000365	0.000299	0.000325	0.000404	0.000267
10012442	Dermatitis contact	['INTEX']	0.00062	0.000568	0.000524	0.000448	0.000277	0.000871	0.000612	0.00057	0.000473	0.00035	0.000199	0.000862	0.000651	0.000584	0.000589	0.000625	0.000505	0.000894	0.000258	0.000226	0.000387	0.000499	0.000242	0.0006
10012455	Dermatitis exfoliative	['INTEX']	0.000258	0.000151	0.000192	0.000183	0.000109	0.000901	0.000255	0.000214	0.000258	0.000249	0.000121	0.000682	0.000274	9.1e-05	0.000124	6.4e-05	8.1e-05	0.001175	3.7e-05	7e-05	3.5e-05	0.00013	2.7e-05	8.5e-05
10012559	Developmental delay	['GENER']	0.000149	0.000125	0.00011	0.000647	0.000784	0.000327	9.7e-05	9.6e-05	0.000107	0.00013	5e-05	0.000111	0.00022	0.000158	0.000118	0.001616	0.002946	0.000571	0.000111	7e-05	3.5e-05	0	0	7e-05
10012578	Device expulsion	['REPRO']	0.00289	0.003201	0.003134	0.002622	0.00158	0.002367	0.002012	0.002779	0.002361	0.00233	0.001068	0.001283	0.004208	0.003807	0.004172	0.003265	0.003162	0.003641	0	0	7e-05	0	2.7e-05	1.1e-05
10012601	Diabetes mellitus	['METAB']	0.002139	0.002242	0.002217	0.001935	0.001423	0.002988	0.00101	0.001055	0.000999	0.000717	0.000603	0.001099	0.00358	0.003445	0.003579	0.004071	0.003654	0.004993	0.00323	0.00304	0.002958	0.003882	0.003175	0.003473
10012607	Diabetes mellitus inadequate control	['METAB']	0.000362	0.000404	0.000366	0.000355	0.000247	0.000475	0.000213	0.000297	0.000251	0.000238	0.000188	0.000184	0.000532	0.00049	0.000458	0.000548	0.000391	0.000775	0.000867	0.000903	0.00118	0.000824	0.000592	0.00073
10012671	Diabetic ketoacidosis	['METAB']	0.00112	0.001193	0.001157	0.00084	0.000588	0.000848	0.000535	0.000661	0.000693	0.000451	0.00026	0.000362	0.001876	0.001721	0.001586	0.001466	0.001443	0.001344	0.001495	0.001737	0.003275	0.002798	0.001776	0.001379
10012735	Diarrhoea	['CLSIG', 'DIGEX']	0.036727	0.037303	0.035691	0.035091	0.03496	0.032728	0.033304	0.037229	0.033649	0.032726	0.034653	0.031481	0.042463	0.038614	0.039157	0.040378	0.037241	0.03494	0.01423	0.013152	0.012941	0.012016	0.015445	0.014196
10012741	Diarrhoea haemorrhagic	['CIRCU']	0.000379	0.000415	0.000425	0.00034	0.000258	0.000456	0.000253	0.000305	0.000273	0.000203	0.000182	0.000316	0.000563	0.000547	0.000615	0.000602	0.000489	0.000624	7.4e-05	0.000104	0.000106	4.3e-05	6.7e-05	7.3e-05
10013036	Diplopia	['NERVO']	0.000921	0.001058	0.000922	0.000803	0.000906	0.001294	0.00061	0.000775	0.000659	0.000627	0.000877	0.000995	0.001367	0.001392	0.00125	0.001149	0.001018	0.001657	0.000277	0.000313	0.000405	0.000195	0.000511	0.000391
10013082	Discomfort	['GENER']	0.001846	0.002577	0.002552	0.002481	0.002832	0.002139	0.001068	0.001995	0.001825	0.001767	0.002051	0.001327	0.002969	0.003312	0.003501	0.00388	0.005153	0.003096	0.000148	0.000139	0.000246	0.000174	0.001736	0.000299
10013395	Disorientation	['NERVO', 'CLSIG']	0.001431	0.001525	0.001221	0.001126	0.00123	0.001804	0.000922	0.001016	0.000773	0.000794	0.001139	0.00113	0.002159	0.002123	0.001782	0.001764	0.00155	0.002589	0.000443	0.000243	0.000282	0.000347	0.000417	0.000507
10013442	Disseminated intravascular coagulation	['CIRCU']	0.000583	0.000585	0.000588	0.000302	0.000244	0.000831	0.000317	0.000324	0.000348	7.6e-05	7.5e-05	0.000256	0.000688	0.000653	0.000655	0.000545	0.000494	0.001226	0.00526	0.004587	0.004824	0.004229	0.003538	0.005553
10013496	Disturbance in attention	['NERVO']	0.00245	0.003261	0.001901	0.001866	0.002435	0.002432	0.001575	0.003812	0.001472	0.001567	0.002592	0.001907	0.003728	0.002846	0.002481	0.002483	0.002144	0.003103	0.000258	0.000104	0.000141	0.000152	0.000188	0.000168
10013538	Diverticulitis	['DIGEX']	0.000934	0.001042	0.001009	0.000826	0.000517	0.000907	0.000391	0.000538	0.000426	0.000207	0.000192	0.000289	0.001661	0.001574	0.001664	0.001953	0.001432	0.001575	0.000831	0.000956	0.001303	0.000824	0.00078	0.000782
10013554	Diverticulum	['DIGEX']	0.000152	0.000153	0.00016	0.000129	7.3e-05	0.000324	4.9e-05	6.1e-05	6.1e-05	4.5e-05	2.8e-05	5e-05	0.000295	0.000257	0.00028	0.000287	0.000205	0.000633	3.7e-05	1.7e-05	1.8e-05	2.2e-05	4e-05	2.5e-05
10013573	Dizziness	['NERVO']	0.044401	0.035506	0.03715	0.041117	0.053243	0.03829	0.055965	0.044339	0.047336	0.050506	0.064003	0.046622	0.031113	0.027853	0.027074	0.025508	0.024803	0.030843	0.005408	0.004291	0.004314	0.005986	0.018795	0.006577
10013578	Dizziness postural	['NERVO']	0.000408	0.000411	0.000374	0.000363	0.001013	0.00042	0.000293	0.000308	0.000276	0.000261	0.001196	0.000388	0.000569	0.000533	0.000491	0.000557	0.000501	0.000461	0.00024	0.000139	0.000264	0.000152	0.000834	0.0003
10013654	Drug abuse	['NERVO']	0.002345	0.002959	0.002626	0.003195	0.001612	0.002285	0.001129	0.001208	0.001112	0.001575	0.000661	0.001242	0.004077	0.00493	0.004487	0.006264	0.00444	0.003505	0.000148	0.000243	0.000158	0.000412	0.000242	0.000147
10013687	Drug eruption	['INTEX', 'IMLYM']	0.001726	0.001308	0.00163	0.001476	0.000885	0.001478	0.002051	0.001535	0.001897	0.001582	0.000714	0.001492	0.000892	0.000704	0.001044	0.001005	0.000965	0.000958	0.009321	0.008478	0.007307	0.008003	0.006633	0.012211
10013700	Drug hypersensitivity	['IMLYM', 'METAB']	0.00666	0.010212	0.011196	0.006015	0.003049	0.005412	0.001024	0.001913	0.002124	0.001797	0.000874	0.001041	0.014453	0.019376	0.022114	0.01391	0.009439	0.010311	0.000812	0.000956	0.001039	0.000976	0.001022	0.000984
10013754	Drug withdrawal syndrome	['NERVO']	0.001468	0.000852	0.000684	0.001217	0.002691	0.002652	0.000286	0.000365	0.000282	0.000215	0.000107	0.000537	0.003107	0.0014	0.001172	0.003085	0.010293	0.005033	0.000185	0.000122	0.000123	0.000217	0.000202	0.000286
10013756	Drug withdrawal syndrome neonatal	['NERVO', 'REPRO']	0.000296	0.000252	0.000111	0.000641	0.000994	0.00036	5.5e-05	5.1e-05	5.1e-05	2.4e-05	1e-05	6.8e-05	0.000614	0.000433	0.000183	0.001776	0.003874	0.000671	0.000351	0.000834	5.3e-05	0.000412	0.000269	0.000399
10013774	Dry eye	['NERVO', 'CLSIG']	0.001492	0.001702	0.001571	0.00147	0.001242	0.001316	0.000735	0.001201	0.00093	0.000874	0.000774	0.00068	0.00257	0.002309	0.002374	0.002615	0.002669	0.002056	0.000111	8.7e-05	0.000229	8.7e-05	0.000108	8.7e-05
10013781	Dry mouth	['RESPI', 'CLSIG', 'DIGEX']	0.006743	0.005245	0.005386	0.006344	0.003766	0.005437	0.008441	0.006397	0.006778	0.007788	0.003908	0.006031	0.004837	0.004301	0.004045	0.003978	0.003607	0.00505	0.000203	0.000122	0.000158	0.00013	0.000242	0.000133
10013786	Dry skin	['INTEX']	0.003802	0.008305	0.008647	0.005654	0.002847	0.003828	0.001525	0.002471	0.002209	0.001949	0.001322	0.0015	0.007015	0.014826	0.016462	0.012638	0.007413	0.0065	0.000258	0.000226	7e-05	0.00013	0.000269	0.000154
10013789	Dry throat	['RESPI']	0.000495	0.000488	0.000531	0.000582	0.000591	0.000482	0.000419	0.000459	0.000494	0.000596	0.00063	0.00044	0.000621	0.000542	0.0006	0.000581	0.000515	0.000549	1.9e-05	1.7e-05	1.8e-05	0	9.4e-05	1.8e-05
10013836	Duodenal ulcer	['DIGEX']	0.00028	0.000273	0.00025	0.000199	0.000114	0.00046	0.000199	0.000159	0.00015	0.000141	3.9e-05	0.000362	0.00036	0.000355	0.000321	0.000276	0.000279	0.000539	0.000812	0.001008	0.001109	0.000889	0.000807	0.000994
10013887	Dysarthria	['NERVO']	0.001424	0.001505	0.001304	0.001211	0.00117	0.001684	0.001055	0.001007	0.000894	0.000914	0.000965	0.001089	0.001952	0.002065	0.001804	0.001767	0.001721	0.002354	0.000701	0.000747	0.000704	0.000824	0.001709	0.001025
10013911	Dysgeusia	['NERVO']	0.003524	0.003353	0.002684	0.003106	0.00351	0.003968	0.00238	0.002647	0.002969	0.003569	0.004088	0.003367	0.00521	0.004242	0.002477	0.002389	0.002063	0.004782	0.000369	0.000417	0.000246	0.000108	0.000525	0.000402
10013916	Dyskinesia	['NERVO']	0.001622	0.00178	0.001748	0.001626	0.001157	0.002041	0.001233	0.00159	0.001388	0.001422	0.000889	0.001691	0.002161	0.002014	0.002192	0.002031	0.001904	0.002446	0.001218	0.00106	0.001162	0.000824	0.00148	0.001452
10013935	Dysmenorrhoea	['REPRO']	0.000463	0.000541	0.00055	0.000453	0.002721	0.000837	0.000273	0.00036	0.000278	0.000257	0.00356	0.000897	0.000728	0.000756	0.000887	0.000829	0.000494	0.000808	0.00024	3.5e-05	8.8e-05	0	0.000148	9.1e-05
10013946	Dyspepsia	['DIGEX']	0.009698	0.007209	0.006149	0.006528	0.004187	0.00685	0.013145	0.009762	0.00754	0.007513	0.004239	0.00756	0.005629	0.0049	0.004845	0.005007	0.004315	0.006404	0.000129	8.7e-05	0.000211	0.00013	0.000309	0.000156
10013950	Dysphagia	['NERVO', 'CLSIG', 'DIGEX']	0.003578	0.004077	0.00356	0.003219	0.002993	0.004249	0.001912	0.002975	0.002468	0.002391	0.002523	0.002704	0.005875	0.005368	0.004922	0.004808	0.004367	0.006039	0.001956	0.00139	0.001373	0.001323	0.002623	0.001476
10013952	Dysphonia	['RESPI']	0.002634	0.002753	0.002626	0.002443	0.001963	0.00247	0.001948	0.002142	0.001965	0.00204	0.001543	0.001812	0.003664	0.003515	0.003496	0.003265	0.003105	0.00326	0.000369	0.000347	0.000387	0.000412	0.002906	0.000681
10013954	Dysphoria	['NERVO']	0.001043	0.000284	0.000833	0.0015	0.000513	0.000503	0.000947	0.000459	0.001447	0.002285	0.000569	0.000719	0.001225	0.000115	0.000168	0.00013	0.000137	0.000275	3.7e-05	3.5e-05	3.5e-05	8.7e-05	0.003538	0.000408
10013968	Dyspnoea	['RESPI', 'CLSIG']	0.03062	0.029967	0.032603	0.036282	0.034196	0.032744	0.028901	0.028835	0.033716	0.038071	0.034538	0.031637	0.034192	0.032393	0.032658	0.034313	0.033669	0.035031	0.006275	0.005681	0.005599	0.005943	0.027849	0.00943
10013971	Dyspnoea exertional	['RESPI']	0.001385	0.001657	0.001529	0.001172	0.001236	0.001269	0.000497	0.000917	0.000751	0.000525	0.000877	0.000554	0.002625	0.00251	0.002492	0.002389	0.002299	0.002085	0.000221	0.000122	0.000123	0.000282	0.000807	0.000214
10013983	Dystonia	['NERVO']	0.00058	0.000535	0.000586	0.000553	0.000376	0.001247	0.000563	0.000571	0.000478	0.000426	0.000258	0.001058	0.000598	0.0005	0.000704	0.000769	0.000698	0.001468	0.000664	0.000504	0.000687	0.000889	0.000605	0.000857
10013990	Dysuria	['NERVO', 'RENUR']	0.002196	0.002023	0.001795	0.001936	0.001194	0.001971	0.002322	0.00204	0.001714	0.001993	0.001044	0.001579	0.002117	0.002063	0.001936	0.001889	0.001672	0.002449	0.000517	0.000886	0.00081	0.000586	0.000579	0.000761
10014011	Ear infection	['NERVO', 'HISTH', 'IMLYM']	0.000823	0.001157	0.001098	0.000912	0.00058	0.000785	0.000379	0.000744	0.000613	0.000502	0.000366	0.000356	0.001456	0.001648	0.00171	0.001697	0.001235	0.001283	0	0	0	0	0	3e-06
10014020	Ear pain	['NERVO']	0.000718	0.000833	0.000854	0.000765	0.002073	0.001011	0.000469	0.000677	0.000645	0.000527	0.002467	0.000888	0.001082	0.001037	0.001131	0.001231	0.001071	0.001187	7.4e-05	5.2e-05	8.8e-05	4.3e-05	0.000242	6.6e-05
10014062	Eating disorder	['NERVO']	0.000944	0.000951	0.000793	0.000658	0.000484	0.000741	0.000545	0.000567	0.000471	0.000318	0.000245	0.00031	0.001515	0.001394	0.001187	0.001299	0.001161	0.001226	0.000185	0.000139	0.000299	0.00013	0.000605	0.00029
10014080	Ecchymosis	['INTEX']	0.000396	0.000379	0.000375	0.000456	0.000442	0.000757	0.000435	0.000411	0.000429	0.000552	0.000528	0.00052	0.000365	0.000363	0.000331	0.000301	0.000222	0.001044	1.9e-05	1.7e-05	1.8e-05	0	5.4e-05	3.2e-05
10014184	Eczema	['INTEX', 'CLSIG']	0.00121	0.001565	0.001496	0.001445	0.001321	0.001592	0.001071	0.001775	0.001423	0.001358	0.001231	0.001828	0.001425	0.001394	0.001628	0.001632	0.00152	0.001362	0.000664	0.000625	0.000511	0.000781	0.002166	0.00111
10014363	Electrocardiogram abnormal	['CIRCU']	0.000267	0.000254	0.000266	0.000259	0.000341	0.000624	0.000175	0.000191	0.000211	0.000218	0.000291	0.000479	0.000399	0.000329	0.000335	0.000342	0.000485	0.000801	7.4e-05	8.7e-05	0.000141	6.5e-05	0.000323	0.000158
10014387	Electrocardiogram qt prolonged	['CIRCU']	0.001461	0.001621	0.001624	0.001665	0.000882	0.001505	0.00087	0.000963	0.000975	0.001183	0.000453	0.00092	0.002126	0.002142	0.002205	0.002407	0.001928	0.002021	0.003747	0.004899	0.004948	0.004837	0.003485	0.003882
10014418	Electrolyte imbalance	['METAB']	0.000544	0.000428	0.00044	0.000525	0.000272	0.000485	0.000553	0.000293	0.000282	0.000369	0.000156	0.00031	0.000539	0.000572	0.00062	0.000818	0.000604	0.000681	0.000406	0.000365	0.000475	0.000347	0.000256	0.000299
10014551	Emotional disorder	['NERVO']	0.001053	0.000897	0.00076	0.000619	0.000409	0.001281	0.00022	0.000503	0.000327	0.000282	0.000233	0.000259	0.002213	0.001354	0.001293	0.001259	0.000943	0.002435	3.7e-05	3.5e-05	1.8e-05	0	0	3.8e-05
10014561	Emphysema	['RESPI', 'INTEX']	0.000284	0.000292	0.000327	0.000238	0.000172	0.000387	9.9e-05	0.00014	0.000139	7.2e-05	6.6e-05	9.9e-05	0.000533	0.000456	0.000548	0.000543	0.00047	0.000708	0.00024	0.000191	0.000229	0.000152	0.000242	0.000156
10014581	Encephalitis	['NERVO']	0.000317	0.000363	0.000382	0.000285	0.000263	0.000358	0.000239	0.0003	0.000274	0.000184	0.000206	0.000273	0.000404	0.000388	0.000471	0.00042	0.000346	0.000428	0.000646	0.001147	0.001092	0.00141	0.001413	0.000799
10014625	Encephalopathy	['NERVO']	0.000849	0.001001	0.000891	0.000701	0.000499	0.001183	0.000533	0.000593	0.000526	0.000317	0.000216	0.000752	0.001189	0.001339	0.001231	0.001326	0.001169	0.001579	0.002344	0.002762	0.002518	0.002429	0.002462	0.002618
10014945	Eosinophil count increased	['CIRCU', 'IMLYM']	0.000272	0.000368	0.000407	0.000402	0.000329	0.000387	0.00021	0.000326	0.000287	0.000225	0.000137	0.000223	0.000339	0.000402	0.000531	0.000707	0.000847	0.000531	0.000591	0.000539	0.000687	0.000781	0.00078	0.001081
10014950	Eosinophilia	['HAEMA', 'CIRCU']	0.000989	0.001015	0.000988	0.000989	0.000591	0.001304	0.00113	0.001155	0.000961	0.000916	0.000468	0.001335	0.000828	0.000902	0.001038	0.001146	0.000958	0.001304	0.000498	0.000347	0.000599	0.000369	0.000417	0.000613
10015037	Epilepsy	['NERVO']	0.001217	0.001161	0.001101	0.001003	0.001042	0.001199	0.001046	0.000916	0.000898	0.000908	0.000867	0.00101	0.001383	0.001368	0.001276	0.00113	0.001357	0.001342	0.002362	0.002137	0.002289	0.002104	0.003646	0.00244
10015090	Epistaxis	['RESPI', 'CIRCU', 'CLSIG']	0.004068	0.004093	0.003688	0.003798	0.003917	0.00403	0.003302	0.003765	0.00327	0.003913	0.004188	0.003719	0.005216	0.004566	0.004288	0.003706	0.003347	0.004498	0.001587	0.001564	0.001285	0.001019	0.001022	0.001192
10015137	Eructation	['DIGEX']	0.000618	0.000674	0.000734	0.000823	0.000549	0.000714	0.000427	0.000554	0.000665	0.000805	0.000485	0.00051	0.000904	0.000833	0.000848	0.00089	0.00077	0.000966	0	1.7e-05	1.8e-05	0	4e-05	2.4e-05
10015150	Erythema	['INTEX']	0.013131	0.017264	0.018641	0.018713	0.013897	0.013537	0.0145	0.015882	0.017698	0.020596	0.015005	0.015878	0.011811	0.019416	0.020469	0.015916	0.01018	0.011303	0.003728	0.003457	0.003521	0.003796	0.021391	0.007621
10015535	Euphoric mood	['NERVO']	0.000292	0.000408	0.000383	0.000309	0.000244	0.00051	0.00014	0.000267	0.000228	0.000195	0.000165	0.00031	0.000505	0.000574	0.000576	0.000523	0.000485	0.000744	7.4e-05	3.5e-05	7e-05	0.000152	1.4e-05	9.8e-05
10015832	Extrapyramidal disorder	['NERVO']	0.001137	0.000793	0.000882	0.001165	0.000583	0.001919	0.001581	0.001122	0.001244	0.001586	0.000622	0.0019	0.000582	0.000467	0.000486	0.000432	0.00049	0.001998	0.000461	0.000434	0.000493	0.000412	0.000309	0.000667
10015856	Extrasystoles	['CIRCU']	0.000299	0.000363	0.000287	0.000302	0.000503	0.000469	0.000219	0.000355	0.000266	0.000321	0.000595	0.00046	0.000415	0.000387	0.00032	0.000276	0.000258	0.000495	0.000129	7e-05	0.000123	0.000108	0.000229	0.000133
10015915	Eye discharge	['NERVO']	0.000411	0.000425	0.000417	0.00035	0.000242	0.000329	0.000259	0.000309	0.000299	0.000223	0.000145	0.000213	0.000635	0.000566	0.000571	0.000594	0.000533	0.000464	1.9e-05	3.5e-05	3.5e-05	8.7e-05	9.4e-05	0.000109
10015916	Eye disorder	['NERVO', 'HISTH']	0.00126	0.001364	0.001392	0.001283	0.00081	0.001347	0.000682	0.000871	0.000903	0.000884	0.000455	0.00079	0.00209	0.00194	0.002014	0.002052	0.001847	0.002	0.000111	0.000191	0.000141	0.000282	0.000579	0.000166
10015926	Eye haemorrhage	['NERVO', 'HISTH', 'CIRCU']	0.000562	0.000525	0.000514	0.000389	0.000435	0.000578	0.000295	0.000345	0.000312	0.000213	0.000333	0.00032	0.000925	0.000716	0.000756	0.000711	0.000727	0.000869	0.000406	0.000452	0.000299	0.000347	0.000444	0.000271
10015929	Eye infection	['NERVO', 'IMLYM']	0.000367	0.000435	0.000441	0.000371	0.000272	0.000333	0.000155	0.00025	0.000225	0.00016	0.000131	0.000149	0.000669	0.00065	0.000711	0.000771	0.000695	0.000546	0	0	1.8e-05	0	1.4e-05	7e-06
10015943	Eye inflammation	['NERVO', 'HISTH', 'IMLYM']	0.000307	0.000426	0.000432	0.000438	0.00038	0.000329	0.000168	0.00027	0.000271	0.000259	0.000298	0.000264	0.000505	0.000606	0.000636	0.000778	0.00063	0.000412	3.7e-05	8.7e-05	3.5e-05	0.000152	0.000161	6e-05
10015946	Eye irritation	['NERVO']	0.001941	0.002434	0.002274	0.001938	0.001654	0.001697	0.001049	0.002141	0.001673	0.001274	0.001206	0.001163	0.003228	0.002862	0.003074	0.003229	0.003054	0.00235	1.9e-05	5.2e-05	3.5e-05	2.2e-05	0.000108	2.8e-05
10015958	Eye pain	['NERVO']	0.002366	0.002399	0.002336	0.00229	0.003753	0.00269	0.001648	0.002203	0.002021	0.001843	0.004105	0.002373	0.003426	0.002718	0.002805	0.003191	0.002953	0.003144	0.000388	0.000174	0.000176	0.000239	0.000794	0.000279
10015967	Eye swelling	['NERVO']	0.001318	0.001829	0.00225	0.001335	0.001843	0.001431	0.000613	0.001373	0.002233	0.001028	0.001871	0.001083	0.002325	0.002398	0.002378	0.001951	0.00187	0.001868	0	3.5e-05	3.5e-05	2.2e-05	0.000309	6.6e-05
10015993	Eyelid oedema	['NERVO']	0.001481	0.001112	0.001231	0.001616	0.001028	0.00165	0.002001	0.001561	0.002061	0.002387	0.001294	0.002441	0.00085	0.000687	0.000321	0.000268	0.000247	0.000852	0.000332	0.000243	0.000335	0.000282	0.001265	0.000577
10015995	Eyelid ptosis	['NERVO']	0.000316	0.000379	0.000348	0.000274	0.000253	0.000378	0.000166	0.000215	0.000187	0.00017	0.000194	0.000206	0.000523	0.00056	0.000544	0.000468	0.000397	0.000568	0.000203	0.000191	0.000141	0.000195	0.000605	0.000251
10016029	Face oedema	['INTEX']	0.003327	0.002528	0.002465	0.002753	0.001829	0.004818	0.005288	0.004274	0.003959	0.003907	0.002277	0.00682	0.000854	0.000784	0.000835	0.000754	0.00056	0.002838	0.000867	0.000869	0.000722	0.000369	0.001574	0.001233
10016059	Facial pain	['NERVO']	0.000327	0.000342	0.000331	0.000288	0.000527	0.000373	0.000218	0.00027	0.000241	0.000222	0.000596	0.000272	0.000489	0.000432	0.000451	0.000419	0.000352	0.000497	0	3.5e-05	0	4.3e-05	0.000202	5.6e-05
10016062	Facial paralysis	['NERVO']	0.000626	0.000692	0.000625	0.000491	0.002245	0.000977	0.000487	0.000522	0.000426	0.000304	0.002702	0.000932	0.000799	0.000866	0.000834	0.000829	0.000793	0.001018	0.000812	0.000764	0.001039	0.000586	0.004184	0.00112
10016100	Faeces discoloured	['CLSIG', 'DIGEX']	0.000936	0.001045	0.001053	0.001149	0.000632	0.000984	0.000696	0.000952	0.000967	0.001129	0.000535	0.000691	0.001287	0.001174	0.00119	0.001224	0.000927	0.001328	0.000332	0.000417	0.000282	0.00026	0.00039	0.000359
10016173	Fall	['GENER']	0.010745	0.012272	0.010836	0.008679	0.006157	0.01046	0.003374	0.00528	0.004235	0.003014	0.002256	0.003241	0.020739	0.019917	0.018632	0.01907	0.016954	0.018449	0.006829	0.005942	0.006462	0.006984	0.01188	0.00534
10016256	Fatigue	['NERVO', 'CLSIG']	0.033569	0.04251	0.032179	0.029622	0.103716	0.038311	0.018148	0.03944	0.021896	0.020285	0.125143	0.038635	0.055705	0.047788	0.045471	0.047804	0.049346	0.039688	0.002233	0.002102	0.002095	0.001952	0.003444	0.001759
10016275	Fear	['NERVO']	0.000617	0.00077	0.000606	0.000602	0.000454	0.001042	0.00022	0.000538	0.000316	0.000332	0.00032	0.000278	0.001172	0.001051	0.000966	0.001119	0.000865	0.001909	9.2e-05	1.7e-05	5.3e-05	4.3e-05	8.1e-05	6.1e-05
10016284	Febrile convulsion	['NERVO']	0.000563	0.000761	0.000448	0.000404	0.000321	0.000529	0.000962	0.001464	0.000811	0.000605	0.000424	0.000955	4.3e-05	4.6e-05	4e-05	4.1e-05	3e-05	7e-05	0.000369	0.000347	0.000264	0.000369	0.000256	0.000578
10016288	Febrile neutropenia	['GENER']	0.00311	0.003005	0.003072	0.002221	0.001733	0.002521	0.002287	0.002105	0.002024	0.000996	0.000524	0.001418	0.003551	0.003265	0.003583	0.003779	0.004285	0.00321	0.015411	0.016366	0.017149	0.018045	0.014597	0.013013
10016326	Feeling cold	['GENER']	0.001227	0.001546	0.001315	0.001241	0.004379	0.0017	0.000886	0.001667	0.001182	0.001103	0.005437	0.001872	0.001736	0.001484	0.001524	0.00154	0.00143	0.001573	0.000185	0.000278	0.000194	8.7e-05	0.003135	0.000473
10016330	Feeling drunk	['GENER']	0.00027	0.000319	0.000271	0.000225	0.00026	0.000317	0.000148	0.000305	0.000221	0.000194	0.000261	0.000226	0.000445	0.000349	0.000343	0.000292	0.000273	0.00043	0	0	0	0	2.7e-05	1.7e-05
10016334	Feeling hot	['RESPI', 'CLSIG']	0.002399	0.002936	0.003059	0.002841	0.005908	0.00342	0.001977	0.00295	0.003303	0.002852	0.007074	0.00371	0.003078	0.003061	0.002921	0.002932	0.00267	0.003235	0.000148	0.000208	0.000158	0.000174	0.004359	0.000732
10016338	Feeling jittery	['GENER']	0.000666	0.000683	0.00052	0.000411	0.000332	0.000665	0.00033	0.000433	0.000178	0.000214	0.000184	0.00023	0.001147	0.000978	0.000938	0.000789	0.000771	0.001162	0	1.7e-05	0	0	0.000108	1.5e-05
10016454	Femur fracture	['SKELE', 'HISTH']	0.000709	0.00079	0.000709	0.000516	0.000365	0.001157	0.000252	0.000367	0.000299	0.000129	0.000108	0.00023	0.00124	0.001186	0.001144	0.001158	0.001025	0.002138	0.002123	0.00172	0.001426	0.001995	0.001453	0.001459
10016717	Fistula	['SKELE']	0.00034	0.000409	0.000356	0.000277	0.000182	0.00037	0.000185	0.000228	0.000157	8.6e-05	5.1e-05	0.000149	0.000553	0.000601	0.000592	0.00063	0.000569	0.000618	0.000203	0.000347	0.000194	0.000174	4e-05	0.000149
10016741	Fixed eruption	['INTEX', 'DIGEX']	0.000497	0.000567	0.000725	0.000563	0.000336	0.000623	0.000775	0.000999	0.001233	0.000807	0.000412	0.001139	0.000139	0.000124	0.000162	0.000126	0.000126	7.9e-05	0.000314	0.000382	0.000335	0.000369	0.000215	0.000396
10016750	Flank pain	['NERVO']	0.000446	0.000388	0.000368	0.000329	0.000391	0.00038	0.000413	0.000289	0.000262	0.00024	0.000364	0.000251	0.000513	0.00051	0.000506	0.000504	0.000493	0.000534	0	5.2e-05	3.5e-05	4.3e-05	8.1e-05	4.9e-05
10016766	Flatulence	['DIGEX']	0.002259	0.002558	0.002527	0.002464	0.001662	0.002694	0.0015	0.00222	0.002105	0.002078	0.001324	0.001892	0.003387	0.00304	0.003135	0.003269	0.002744	0.003679	1.9e-05	5.2e-05	1.8e-05	8.7e-05	0.000121	7e-05
10016803	Fluid overload	['METAB']	0.000546	0.000502	0.000475	0.000322	0.000168	0.000554	0.000105	0.000107	0.00014	0.000112	7.1e-05	9.5e-05	0.00116	0.000942	0.000883	0.000719	0.000457	0.001074
10016807	Fluid retention	['INTEX']	0.001817	0.002003	0.001808	0.001409	0.000959	0.001624	0.000512	0.000772	0.000616	0.000572	0.000393	0.000491	0.003633	0.003386	0.003254	0.002985	0.002635	0.002905	0.000258	0.000156	0.000246	0.000239	0.000242	0.000226
10016825	Flushing	['CIRCU']	0.006902	0.005552	0.007702	0.010761	0.00573	0.007582	0.008991	0.006732	0.010458	0.01444	0.006307	0.009173	0.004462	0.004582	0.004887	0.004494	0.00426	0.006182	0.000591	0.000347	0.000599	0.000564	0.003094	0.001043
10016970	Foot fracture	['SKELE']	0.000526	0.000578	0.000561	0.000434	0.000269	0.000589	0.000142	0.000249	0.000187	0.000104	6.9e-05	0.000114	0.001057	0.000942	0.001011	0.001043	0.000849	0.00112	0.000148	0.000208	0.000158	0.00026	0.000161	0.000141
10017062	Formication	['INTEX', 'CLSIG']	0.000446	0.000499	0.000288	0.000275	0.001109	0.000476	0.000409	0.000642	0.000281	0.000282	0.001447	0.000551	0.000519	0.000376	0.00031	0.000274	0.000219	0.000416	0	0	0	0	1.4e-05	6e-06
10017076	Fracture	['SKELE']	0.000921	0.001031	0.001006	0.001315	0.000405	0.000776	0.000571	0.000585	0.000546	0.000267	0.000161	0.000324	0.001249	0.001388	0.00143	0.003148	0.000947	0.001207	0.003525	0.003179	0.003134	0.003123	0.002637	0.001921
10017367	Frequent bowel movements	['CLSIG', 'DIGEX']	0.001182	0.001234	0.001189	0.001023	0.000683	0.000812	0.000864	0.00105	0.000831	0.000591	0.000363	0.000484	0.001668	0.001488	0.001656	0.00185	0.001644	0.001201	0	1.7e-05	7e-05	6.5e-05	0.000108	4.6e-05
10017413	Full blood count decreased	['CIRCU']	0.000729	0.000689	0.000657	0.000456	0.000439	0.000453	5e-05	0.000133	0.000169	5.6e-05	3.3e-05	6.1e-05	0.001658	0.001291	0.001241	0.001196	0.001624	0.000889	0.000203	0.000295	0.000176	0.000239	0.000175	0.000121
10017533	Fungal infection	['IMLYM']	0.001027	0.001256	0.001256	0.00101	0.000637	0.001084	0.000382	0.000655	0.000556	0.000428	0.000252	0.000414	0.001921	0.00194	0.002103	0.002089	0.00177	0.001833	0.000332	0.000208	0.000387	0.000542	0.000242	0.000443
10017577	Gait disturbance	['SKELE', 'CLSIG']	0.006742	0.00813	0.006903	0.005795	0.004597	0.007119	0.002873	0.005127	0.003771	0.003155	0.003073	0.003303	0.012138	0.011621	0.010776	0.010801	0.008989	0.011455	0.001864	0.001338	0.001303	0.001128	0.004399	0.002028
10017581	Gait inability	['GENER']	0.001802	0.001936	0.001793	0.001487	0.001295	0.001735	0.000513	0.000813	0.00076	0.000597	0.000772	0.000585	0.003588	0.003199	0.003055	0.003159	0.002828	0.003031	0.000388	0.000226	0.000264	0.000304	0.000874	0.00043
10017600	Galactorrhoea	['REPRO']	0.000275	0.000237	0.000221	0.000183	0.000105	0.000537	0.000307	0.000289	0.000253	0.000203	0.0001	0.000539	0.000246	0.000194	0.000192	0.000153	0.000124	0.000559	3.7e-05	1.7e-05	7e-05	4.3e-05	2.7e-05	4.1e-05
10017626	Gallbladder disorder	['HISTH', 'DIGEX']	0.000379	0.000402	0.000384	0.000294	0.000188	0.000693	0.000108	0.000142	0.000129	6.2e-05	4.5e-05	9.8e-05	0.000745	0.000686	0.000693	0.000729	0.000611	0.001361	0.000277	0.000156	5.3e-05	2.2e-05	1.4e-05	7e-05
10017693	Gamma-glutamyltransferase increased	['DIGEX']	0.001122	0.001207	0.001068	0.001026	0.000488	0.001691	0.001074	0.001371	0.001123	0.001047	0.000431	0.001481	0.001177	0.00104	0.000998	0.000987	0.000582	0.00192	0.001292	0.001129	0.001215	0.001084	0.00144	0.001617
10017758	Gastric cancer	['NEOPL', 'DIGEX']	0.000596	0.000697	0.000857	0.000995	0.001228	0.000718	0.000175	0.000176	0.000191	6.2e-05	3.1e-05	0.000156	0.001085	0.001182	0.00159	0.002662	0.004663	0.001288	0.001883	0.001876	0.001532	0.001757	0.001278	0.001437
10017788	Gastric haemorrhage	['HISTH', 'CIRCU', 'DIGEX']	0.000573	0.000479	0.000473	0.000391	0.000222	0.000501	0.000363	0.000302	0.000296	0.000259	0.00011	0.000285	0.00082	0.00064	0.000656	0.000614	0.000534	0.000719	0.001144	0.000956	0.000863	0.000802	0.00035	0.000803
10017822	Gastric ulcer	['DIGEX']	0.000792	0.000792	0.000682	0.000549	0.000345	0.001026	0.000494	0.000483	0.000386	0.000313	0.000138	0.000664	0.001114	0.001055	0.00097	0.000925	0.000847	0.001363	0.002215	0.001981	0.001725	0.001778	0.001628	0.002125
10017826	Gastric ulcer haemorrhage	['CIRCU', 'DIGEX']	0.000284	0.000277	0.00023	0.000171	0.000102	0.000467	0.000209	0.000204	0.000171	0.000123	4.5e-05	0.000389	0.000303	0.000257	0.000208	0.000213	0.000185	0.000468	0.001827	0.002154	0.002042	0.001236	0.001251	0.002245
10017853	Gastritis	['IMLYM', 'GRNEC', 'HISTH', 'DIGEX']	0.001675	0.001404	0.001367	0.001203	0.000903	0.001859	0.001895	0.001584	0.001535	0.001271	0.000845	0.001849	0.00146	0.001274	0.001228	0.001121	0.001111	0.001943	0.000221	0.000278	0.000264	0.000217	0.000309	0.000278
10017885	Gastrooesophageal reflux disease	['DIGEX']	0.002297	0.002456	0.002523	0.002549	0.001682	0.002645	0.001281	0.001653	0.001699	0.001982	0.001131	0.001175	0.003757	0.003409	0.003583	0.003681	0.00336	0.004332	0.000203	0.000243	0.000211	0.000217	0.000336	0.000329
10017888	Gastroenteritis	['IMLYM', 'DIGEX']	0.000891	0.000781	0.00076	0.000581	0.000375	0.000797	0.000845	0.000782	0.000723	0.000539	0.00032	0.000616	0.000938	0.000773	0.000792	0.000649	0.000507	0.000987	0.001163	0.000921	0.000986	0.000802	0.000727	0.000864
10017940	Gastrointestinal carcinoma	['NEOPL', 'DIGEX']	0.000224	0.000267	0.000326	0.000385	0.000421	0.000327	6.6e-05	7e-05	8.1e-05	3.7e-05	3.5e-05	6.5e-05	0.000443	0.000485	0.000619	0.001033	0.001558	0.000622	5.5e-05	5.2e-05	7e-05	8.7e-05	2.7e-05	3.8e-05
10017944	Gastrointestinal disorder	['GRNEC', 'HISTH', 'DIGEX']	0.00349	0.004641	0.003847	0.004304	0.002631	0.003323	0.002466	0.004933	0.003215	0.003923	0.0018	0.0024	0.005011	0.004537	0.004737	0.005166	0.005148	0.004451	0.000443	0.000678	0.000511	0.000304	0.000807	0.000426
10017955	Gastrointestinal haemorrhage	['CIRCU', 'DIGEX']	0.003616	0.002947	0.002565	0.001862	0.001132	0.004536	0.002061	0.001975	0.001837	0.001325	0.000638	0.002788	0.005439	0.003749	0.003138	0.002643	0.002343	0.006335	0.008158	0.007175	0.007905	0.006463	0.004036	0.006178
10017999	Gastrointestinal pain	['NERVO', 'DIGEX']	0.000723	0.000816	0.000698	0.000661	0.000706	0.000555	0.000713	0.000984	0.000743	0.000687	0.000777	0.000581	0.000774	0.000681	0.000679	0.000641	0.000552	0.000554	0	0	3.5e-05	0	0	1.4e-05
10018092	Generalised oedema	['CIRCU']	0.001009	0.000775	0.000729	0.000694	0.000483	0.000831	0.001341	0.00105	0.000903	0.000826	0.000499	0.00096	0.000577	0.000494	0.000542	0.000468	0.000415	0.000684	0.000831	0.000643	0.000493	0.000325	0.00078	0.001007
10018100	Generalised tonic-clonic seizure	['NERVO', 'CLSIG']	0.000788	0.00093	0.00077	0.000597	0.000541	0.001642	0.000551	0.000511	0.000482	0.000353	0.000359	0.001242	0.001116	0.001375	0.001118	0.001048	0.001049	0.002119	0.000517	0.000817	0.000387	0.000412	0.00078	0.000637
10018276	Gingival bleeding	['RESPI', 'CIRCU']	0.00075	0.000657	0.000693	0.000801	0.000577	0.000764	0.000734	0.0007	0.000699	0.000891	0.000585	0.000709	0.000798	0.000639	0.000708	0.000663	0.000578	0.000848	0.000221	0.000104	0.000264	0.000195	0.000256	0.00024
10018286	Gingival pain	['RESPI']	0.000309	0.000343	0.000299	0.000318	0.000313	0.000328	0.000252	0.00032	0.000267	0.000284	0.000312	0.000215	0.000401	0.000384	0.000349	0.000394	0.000333	0.000464	1.9e-05	0	1.8e-05	0	6.7e-05	3.2e-05
10018292	Gingivitis	['RESPI', 'IMLYM', 'CLSIG']	0.000295	0.000296	0.000254	0.000242	0.00021	0.000453	0.000284	0.000308	0.000262	0.00025	0.000201	0.00035	0.000316	0.000289	0.000249	0.000234	0.000242	0.000578	0.000166	0.000191	0.000158	8.7e-05	0.000121	0.000163
10018304	Glaucoma	['NERVO']	0.000626	0.000662	0.000654	0.000534	0.000346	0.000734	0.000248	0.000305	0.000333	0.000179	0.000119	0.000318	0.00112	0.001018	0.000979	0.001147	0.000949	0.001172	0.000794	0.00099	0.001514	0.001301	0.001009	0.000923
10018358	Glomerular filtration rate decreased	['RENUR']	0.000503	0.000554	0.000522	0.000471	0.000283	0.000379	0.000354	0.000472	0.000382	0.000264	0.000147	0.000246	0.00071	0.000632	0.000684	0.000828	0.000634	0.00052	0.000295	0.000712	0.000493	0.000954	0.000861	0.000426
10018386	Glossitis	['HISTH', 'IMLYM', 'DIGEX']	0.000176	0.0002	0.000158	0.000167	0.000137	0.000453	0.000167	0.000216	0.000155	0.000168	0.000123	0.000443	0.000194	0.000183	0.000167	0.000171	0.000181	0.000478	9.2e-05	0.000208	7e-05	4.3e-05	8.1e-05	0.000151
10018388	Glossodynia	['DIGEX']	0.000499	0.000556	0.000578	0.000678	0.001038	0.000652	0.000288	0.000401	0.000388	0.000295	0.000398	0.000293	0.000801	0.000744	0.000823	0.0014	0.002946	0.001064	5.5e-05	7e-05	5.3e-05	6.5e-05	8.1e-05	8.2e-05
10018484	Glycosylated haemoglobin increased	['CIRCU']	0.000891	0.001135	0.001018	0.000837	0.000544	0.00075	0.000324	0.000704	0.000614	0.000516	0.000233	0.0003	0.001662	0.00163	0.001513	0.001442	0.00144	0.001249	0.000535	0.000278	0.000387	0.00039	0.000511	0.000422
10018627	Gout	['GENER']	0.000599	0.000714	0.000635	0.000555	0.000489	0.000678	0.000303	0.000463	0.000382	0.000348	0.000351	0.000402	0.001019	0.001012	0.000956	0.000955	0.000918	0.001001	9.2e-05	1.7e-05	3.5e-05	4.3e-05	2.7e-05	9.8e-05
10018687	Granulocytopenia	['CIRCU']	0.000361	0.000265	0.000416	0.000635	0.000302	0.000729	0.00036	0.00022	0.000511	0.000904	0.00036	0.001055	0.000346	0.000312	0.00032	0.000158	0.000142	0.00036	0.000683	0.000278	0.000141	0.000347	0.000202	0.001114
10018735	Groin pain	['NERVO']	0.000324	0.000401	0.000341	0.000285	0.000393	0.000355	0.000164	0.000282	0.000232	0.000183	0.000404	0.000205	0.000548	0.000545	0.000482	0.000481	0.000381	0.000531	0.000111	1.7e-05	0	2.2e-05	0.000135	3.6e-05
10018767	Guillain-barre syndrome	['IMLYM', 'MUSCU']	0.000326	0.000385	0.000322	0.000262	0.000786	0.000466	0.000362	0.000438	0.000382	0.000261	0.000906	0.000592	0.000253	0.000309	0.000238	0.000249	0.000289	0.00031	0.000775	0.000799	0.000651	0.000607	0.002919	0.000912
10018800	Gynaecomastia	['REPRO']	0.001276	0.000633	0.000591	0.000449	0.000249	0.001369	0.000685	0.000666	0.000571	0.000447	0.000223	0.000992	0.002125	0.000622	0.000634	0.000471	0.000337	0.001832	3.7e-05	0.000139	0.000211	4.3e-05	4e-05	0.000126
10018830	Haematemesis	['CIRCU', 'DIGEX']	0.001037	0.001039	0.001009	0.000995	0.000598	0.001558	0.000804	0.000754	0.000691	0.00081	0.000402	0.001289	0.001311	0.001314	0.001345	0.001306	0.001125	0.001859	0.00168	0.001511	0.001602	0.001605	0.001103	0.001325
10018836	Haematochezia	['CIRCU']	0.002341	0.002913	0.00268	0.002311	0.001734	0.002053	0.001797	0.002707	0.002039	0.001445	0.000964	0.001336	0.003042	0.003093	0.003401	0.003849	0.003829	0.002803	0.00275	0.003614	0.003011	0.00321	0.003363	0.002432
10018838	Haematocrit decreased	['HAEMA', 'CIRCU']	0.000666	0.000726	0.000659	0.000501	0.000338	0.000948	0.000277	0.0004	0.000307	0.000233	0.000193	0.000266	0.001214	0.001094	0.001065	0.000995	0.000743	0.001708	7.4e-05	0.000208	0.000599	0.000325	0.000457	0.000371
10018852	Haematoma	['CIRCU', 'CLSIG']	0.00147	0.00157	0.0013	0.001277	0.001676	0.001776	0.001296	0.001646	0.001282	0.001311	0.001899	0.001856	0.00172	0.001514	0.001348	0.00124	0.001072	0.001734	0.001126	0.001095	0.000757	0.000694	0.001184	0.000871
10018867	Haematuria	['CIRCU', 'RENUR']	0.001943	0.001782	0.001737	0.001927	0.00114	0.002355	0.001869	0.001739	0.00175	0.002175	0.001025	0.002082	0.002059	0.001846	0.00174	0.001511	0.001447	0.002687	0.001624	0.001442	0.001356	0.001063	0.001493	0.00155
10018870	Blood urine present	['CIRCU', 'RENUR']	0.000766	0.000811	0.000724	0.00056	0.000435	0.000672	0.000324	0.00052	0.000448	0.00032	0.000287	0.000308	0.001386	0.001153	0.001073	0.001017	0.000876	0.001089	0.000129	7e-05	5.3e-05	8.7e-05	0.000229	0.000135
10018875	Haemodialysis	['RENUR']	0.000216	0.000129	0.000105	7.3e-05	5.1e-05	0.000448	0.000144	9e-05	3.4e-05	2.9e-05	1.9e-05	7.2e-05	0.000318	0.000174	0.000189	0.000156	0.000142	0.000871	0.000111	5.2e-05	3.5e-05	2.2e-05	5.4e-05	4.5e-05
10018884	Haemoglobin decreased	['HAEMA', 'CIRCU']	0.004049	0.004089	0.003946	0.003345	0.002331	0.004348	0.002394	0.002448	0.002443	0.002073	0.001321	0.002084	0.006219	0.005819	0.0057	0.005665	0.00521	0.006667	0.00454	0.003857	0.003381	0.003253	0.002637	0.006729
10018910	Haemolysis	['CIRCU']	0.000386	0.000354	0.000356	0.000267	0.000173	0.000421	0.000329	0.000288	0.000229	0.000196	0.000111	0.0003	0.000445	0.000411	0.000497	0.000386	0.000329	0.000548	0.000664	0.000591	0.000458	0.000477	0.000484	0.000494
10018916	Haemolytic anaemia	['CIRCU']	0.000318	0.00044	0.000362	0.000363	0.000203	0.000715	0.00022	0.000312	0.000286	0.000303	0.000116	0.000587	0.000421	0.000526	0.000426	0.000459	0.000427	0.000824	0.000849	0.001355	0.000828	0.000672	0.000552	0.001323
10018964	Haemoptysis	['CIRCU', 'CLSIG']	0.001266	0.001292	0.001277	0.001015	0.000706	0.001264	0.000894	0.000932	0.000861	0.000789	0.000523	0.000776	0.001751	0.00168	0.001765	0.001413	0.001207	0.001794	0.00144	0.00106	0.001092	0.001345	0.001063	0.001138
10018985	Haemorrhage intracranial	['CIRCU']	0.000868	0.000858	0.000713	0.000418	0.00028	0.000788	0.000592	0.000599	0.000469	0.000278	0.000174	0.000504	0.001186	0.001092	0.00097	0.000645	0.000548	0.001079	0.001772	0.001581	0.00118	0.001106	0.000767	0.001057
10019016	Haemorrhagic stroke	['CIRCU']	0.000321	0.000312	0.00026	0.000198	0.00017	0.000523	0.000207	0.000288	0.000203	0.000175	0.00015	0.000211	0.000483	0.000339	0.000333	0.000244	0.000234	0.000879	9.2e-05	0.000261	8.8e-05	8.7e-05	6.7e-05	0.000101
10019022	Haemorrhoids	['INTEX']	0.000582	0.000622	0.000556	0.000512	0.000376	0.000757	0.000354	0.000446	0.000327	0.000291	0.000253	0.000265	0.000908	0.00083	0.000837	0.00093	0.00075	0.001313	0.000148	0.000156	0.000176	0.000152	8.1e-05	0.000141
10019030	Hair colour changes	['INTEX']	0.000392	0.000432	0.000313	0.000229	0.00015	0.000488	0.000121	0.000149	0.000146	0.000122	7.5e-05	0.000129	0.000771	0.000751	0.000519	0.000433	0.000377	0.000894	1.9e-05	0	0	2.2e-05	0	3.4e-05
10019037	Hair disorder	['INTEX']	0.00024	0.000271	0.000149	7.8e-05	4.3e-05	0.000395	4.8e-05	0.000107	6.8e-05	4.8e-05	2.8e-05	5e-05	0.000508	0.000457	0.00025	0.000137	9.1e-05	0.000783	0	0	0	0	0	0
10019049	Hair texture abnormal	['INTEX']	0.00047	0.000531	0.000336	0.00021	0.000142	0.00048	8.8e-05	0.000257	0.000141	0.00012	6.9e-05	0.000144	0.001002	0.000846	0.000577	0.000383	0.000362	0.000863	0	0	0	0	0	7e-06
10019063	Hallucination	['NERVO']	0.002643	0.00277	0.002645	0.002624	0.001941	0.00381	0.001633	0.001918	0.001915	0.001933	0.001443	0.003173	0.00403	0.00374	0.003522	0.00385	0.003303	0.004543	0.00179	0.001251	0.001866	0.003362	0.002919	0.002753
10019070	Hallucination, auditory	['NERVO']	0.000519	0.000536	0.000535	0.000461	0.000324	0.000598	0.000296	0.000342	0.000378	0.000303	0.000175	0.000327	0.000806	0.00074	0.000705	0.000698	0.000683	0.000873	0.000683	0.000521	0.000757	0.00167	0.001305	0.000937
10019075	Hallucination, visual	['NERVO']	0.000701	0.000799	0.000785	0.000781	0.000488	0.000819	0.000518	0.000628	0.000607	0.000615	0.000312	0.000631	0.000933	0.000988	0.000986	0.00107	0.000926	0.001016	0.000904	0.000591	0.000863	0.001084	0.001413	0.000938
10019194	Head discomfort	['NERVO']	0.001139	0.001169	0.001303	0.001622	0.001754	0.000988	0.00107	0.001184	0.001466	0.001914	0.00198	0.001178	0.001281	0.00121	0.001178	0.001149	0.001087	0.000818	0.000185	7e-05	1.8e-05	0.000195	0.001991	0.000282
10019196	Head injury	['GENER']	0.000991	0.001027	0.000905	0.000725	0.000544	0.000964	0.000294	0.000376	0.000309	0.000216	0.000229	0.000248	0.001955	0.001748	0.001621	0.001674	0.00146	0.001768	0.000277	0.000278	0.000264	0.000174	0.00039	0.000212
10019211	Headache	['GENER']	0.037406	0.041486	0.035368	0.037316	0.147434	0.050866	0.034847	0.046729	0.035127	0.037843	0.190523	0.064972	0.042625	0.037998	0.037288	0.037842	0.032439	0.037872	0.003045	0.002293	0.00206	0.002299	0.024916	0.005359
10019301	Heart rate decreased	['CIRCU']	0.001142	0.001444	0.001462	0.001491	0.001096	0.001235	0.000578	0.000977	0.000827	0.0004	0.000458	0.000491	0.001935	0.00199	0.002252	0.003523	0.002757	0.002061	0.000277	0.000313	0.000246	0.000434	0.003498	0.000645
10019303	Heart rate increased	['CIRCU']	0.003031	0.003948	0.003557	0.003281	0.004761	0.003789	0.001437	0.002643	0.002248	0.001809	0.004503	0.002196	0.005297	0.005504	0.00522	0.006091	0.005489	0.005638	0.00024	0.000243	0.000317	0.000282	0.004964	0.000828
10019465	Hemiparesis	['MUSCU']	0.000684	0.000707	0.000655	0.000472	0.00062	0.000828	0.000504	0.000446	0.000361	0.000298	0.000603	0.000535	0.000953	0.001003	0.001018	0.000797	0.000657	0.001172	0.000129	0.000278	0.000141	0.000304	0.00078	0.000211
10019468	Hemiplegia	['NERVO']	0.000346	0.000341	0.000313	0.000231	0.00031	0.000511	0.000221	0.000198	0.00018	0.000132	0.000239	0.000293	0.000497	0.00046	0.000452	0.000399	0.000382	0.000733	0.000609	0.000938	0.000599	0.000521	0.002179	0.000757
10019641	Hepatic cirrhosis	['DIGEX']	0.000583	0.000634	0.000575	0.000465	0.000277	0.000678	0.000246	0.000273	0.000263	0.000145	9e-05	0.000254	0.001023	0.000995	0.000923	0.001028	0.000783	0.001132	0.00072	0.000973	0.000792	0.000911	0.0007	0.000688
10019663	Hepatic failure	['DIGEX']	0.00104	0.001046	0.000995	0.000737	0.000481	0.001492	0.000511	0.000594	0.0005	0.000343	0.000185	0.000662	0.001715	0.001487	0.001509	0.001408	0.001253	0.002356	0.00155	0.001685	0.002095	0.001887	0.001601	0.002038
10019670	Hepatic function abnormal	['DIGEX']	0.003523	0.002649	0.004033	0.005025	0.002414	0.00508	0.004114	0.002609	0.005189	0.006406	0.002316	0.005245	0.001884	0.001847	0.001976	0.001969	0.001914	0.003902	0.019619	0.01918	0.018822	0.017785	0.013292	0.02631
10019708	Hepatic steatosis	['DIGEX']	0.000547	0.000602	0.000567	0.000519	0.000308	0.000788	0.000275	0.000346	0.0003	0.000254	0.00017	0.000308	0.000933	0.000891	0.000891	0.001019	0.000701	0.001327	9.2e-05	0.000191	0.000211	0.00013	0.000363	0.000248
10019717	Hepatitis	['HISTH', 'DIGEX']	0.001268	0.00142	0.00138	0.001375	0.000746	0.002746	0.001209	0.001512	0.001369	0.001191	0.000621	0.002839	0.001383	0.001358	0.001413	0.00172	0.001078	0.002736	0.000572	0.000747	0.000968	0.001171	0.00113	0.000832
10019727	Hepatitis acute	['DIGEX']	0.000299	0.000328	0.000262	0.000267	0.000136	0.000351	0.000245	0.000281	0.000204	0.000212	9.6e-05	0.000291	0.000349	0.00036	0.000302	0.000345	0.000226	0.000366	0.00072	0.000643	0.000775	0.000759	0.000444	0.001424
10019744	Hepatitis c	['DIGEX']	0.000361	0.000466	0.000333	0.000293	0.000109	0.000449	0.000271	0.000394	0.000235	9.8e-05	3.5e-05	0.000212	0.000479	0.000543	0.000439	0.000654	0.000311	0.000707	0.000388	0.000434	0.000458	0.000152	0.000229	0.000357
10019754	Hepatitis cholestatic	['DIGEX']	0.000227	0.000296	0.000183	0.00024	0.00011	0.0006	0.000197	0.000256	0.000147	0.000195	7.5e-05	0.000812	0.000278	0.000353	0.000226	0.000332	0.000217	0.000396	1.9e-05	0	0.000123	2.2e-05	1.4e-05	9.4e-05
10019837	Hepatocellular injury	['DIGEX']	0.001022	0.001396	0.001341	0.001556	0.000825	0.001401	0.000832	0.001238	0.00113	0.001446	0.000619	0.001228	0.001325	0.001632	0.001649	0.001815	0.001473	0.001641	5.5e-05	1.7e-05	3.5e-05	0.00013	4e-05	0.000262
10019842	Hepatomegaly	['DIGEX']	0.000298	0.000336	0.000303	0.000231	0.000154	0.000561	0.00013	0.000195	0.000178	0.000136	9e-05	0.00025	0.000533	0.000501	0.000458	0.000408	0.000347	0.000916	5.5e-05	1.7e-05	8.8e-05	0.00013	5.4e-05	9.8e-05
10019851	Hepatotoxicity	['DIGEX']	0.000866	0.001031	0.001029	0.000896	0.000649	0.000818	0.00073	0.000754	0.000647	0.000575	0.000342	0.000539	0.001074	0.001364	0.001507	0.001473	0.001557	0.001144	0.000351	0.000191	0.000211	0.001084	0.000296	0.00025
10019909	Hernia	['GENER']	0.00061	0.000649	0.000631	0.000522	0.000335	0.000563	0.000172	0.000242	0.000203	0.000118	7.9e-05	0.000137	0.001217	0.001107	0.00115	0.001274	0.001084	0.001044	0.000111	3.5e-05	5.3e-05	0.000152	0.000161	8.4e-05
10019948	Herpes simplex	['IMLYM']	0.000192	0.000201	0.000212	0.000189	0.000261	0.000348	0.000139	0.000157	0.000149	0.000134	0.000274	0.000206	0.000268	0.000252	0.000291	0.000294	0.000228	0.000512	7.4e-05	0.000104	7e-05	8.7e-05	0.000161	0.000117
10019974	Herpes zoster	['IMLYM']	0.002539	0.003003	0.003216	0.002922	0.00612	0.002935	0.001598	0.002521	0.002824	0.002274	0.007169	0.002668	0.003748	0.003496	0.003647	0.004084	0.003243	0.003194	0.003322	0.003249	0.003627	0.00334	0.004198	0.003529
10020028	Hiatus hernia	['RESPI', 'DIGEX']	0.000286	0.000327	0.000288	0.000224	0.000156	0.0005	7.5e-05	0.000129	0.00011	7.1e-05	5.5e-05	8e-05	0.00058	0.000548	0.000505	0.000511	0.000451	0.000971	0	5.2e-05	3.5e-05	2.2e-05	6.7e-05	5.9e-05
10020039	Hiccups	['RESPI']	0.000963	0.00072	0.000852	0.001216	0.000501	0.000698	0.001398	0.001032	0.001283	0.001697	0.000535	0.000911	0.000425	0.000422	0.000388	0.000389	0.000424	0.000493	0.000203	0.000174	0.000211	4.3e-05	0.000175	0.0002
10020100	Hip fracture	['SKELE']	0.000943	0.000957	0.000905	0.00074	0.000506	0.000927	0.000286	0.000288	0.000266	0.000151	9.7e-05	0.0002	0.001855	0.001699	0.001679	0.00184	0.001712	0.001746	0.000203	0.000122	7e-05	8.7e-05	8.1e-05	7.7e-05
10020466	Hunger	['METAB']	0.000329	0.000375	0.000335	0.000328	0.000287	0.000319	0.000115	0.000242	0.000223	0.000242	0.000228	0.000142	0.00063	0.000533	0.000478	0.000497	0.000472	0.000524	0	1.7e-05	1.8e-05	0	5.4e-05	1.1e-05
10020568	Hyperaesthesia	['NERVO']	0.000399	0.000419	0.000326	0.000311	0.000597	0.000491	0.000271	0.000409	0.000317	0.00028	0.000688	0.000439	0.000584	0.00045	0.00035	0.000381	0.000368	0.000568	9.2e-05	3.5e-05	3.5e-05	2.2e-05	0.000148	5.6e-05
10020578	Hyperbilirubinaemia	['METAB', 'CIRCU']	0.000602	0.000498	0.000444	0.000452	0.000249	0.000948	0.000582	0.000435	0.000346	0.00036	0.000179	0.000855	0.000631	0.000547	0.000538	0.000603	0.000437	0.001049	0.000554	0.000851	0.000828	0.000824	0.000417	0.000951
10020583	Hypercalcaemia	['METAB']	0.000524	0.000567	0.000618	0.000435	0.000288	0.000581	0.000305	0.000388	0.000362	0.000224	0.000118	0.000329	0.000674	0.000631	0.000748	0.000748	0.000695	0.000775	0.003193	0.002988	0.003944	0.002147	0.001426	0.002238
10020603	Hypercholesterolaemia	['METAB', 'CIRCU']	0.000314	0.000267	0.000272	0.000285	0.000182	0.000648	0.000371	0.000298	0.000273	0.000258	0.000143	0.00043	0.000253	0.000248	0.00027	0.000342	0.000288	0.000906	0	3.5e-05	0.000282	0.00013	0.000242	0.000127
10020635	Hyperglycaemia	['METAB']	0.00176	0.002069	0.002096	0.002138	0.0018	0.0028	0.00183	0.002555	0.002318	0.002281	0.001798	0.002244	0.001616	0.001563	0.001869	0.001884	0.001789	0.003399	0.002713	0.001998	0.001514	0.001995	0.002072	0.00278
10020642	Hyperhidrosis	['GENER']	0.010015	0.008771	0.008653	0.011032	0.011741	0.009998	0.011445	0.011085	0.011027	0.013897	0.01405	0.011787	0.008606	0.006766	0.006329	0.006269	0.005592	0.008499	0.000775	0.000591	0.000528	0.000347	0.004991	0.001065
10020646	Hyperkalaemia	['METAB']	0.001716	0.001897	0.001552	0.001236	0.00094	0.001891	0.001347	0.001467	0.001114	0.000936	0.000714	0.001378	0.002041	0.002252	0.001948	0.001645	0.001328	0.002313	0.004817	0.003753	0.003733	0.004511	0.004574	0.00464
10020651	Hyperkinesia	['NERVO']	0.000188	0.000264	0.000179	0.000203	0.00012	0.000321	0.000148	0.000336	0.000206	0.00023	0.000125	0.000523	0.00025	0.000202	0.000156	0.000163	0.000114	0.000116	1.9e-05	1.7e-05	3.5e-05	0	4e-05	4.8e-05
10020737	Hyperprolactinaemia	['ENDOC']	0.000171	0.00017	0.000177	0.000187	0.000121	0.000315	0.000158	0.000193	0.000188	0.000171	9.6e-05	0.000292	0.000192	0.000151	0.000169	0.000202	0.000169	0.000345	9.2e-05	7e-05	7e-05	0.000521	0.000444	0.000207
10020741	Hyperpyrexia	['GENER']	0.001895	0.000854	0.00168	0.003682	0.001907	0.001635	0.003242	0.001512	0.003038	0.005671	0.002525	0.003017	0.000206	0.000209	0.000201	0.000211	0.000237	0.000224	3.7e-05	0	3.5e-05	0.000108	0.000431	6.6e-05
10020751	Hypersensitivity	['CLSIG', 'IMLYM']	0.00892	0.01021	0.01075	0.010129	0.00854	0.010347	0.007783	0.009255	0.008979	0.008395	0.0075	0.00965	0.010797	0.011641	0.013189	0.013615	0.011618	0.011451	0.00203	0.001789	0.002553	0.002386	0.007292	0.002807
10020765	Hypersomnia	['NERVO']	0.001033	0.001145	0.001078	0.00094	0.000858	0.00097	0.000525	0.00082	0.000598	0.000501	0.000662	0.000509	0.001752	0.001538	0.001675	0.001779	0.001478	0.001506	0.000185	0.000122	0.000158	4.3e-05	6.7e-05	0.000119
10020772	Hypertension	['CIRCU']	0.007657	0.00852	0.007629	0.007378	0.008517	0.009613	0.005049	0.006999	0.00536	0.005031	0.007551	0.006512	0.010984	0.010285	0.010419	0.011823	0.011309	0.013172	0.010225	0.005143	0.003891	0.003405	0.008261	0.004716
10020802	Hypertensive crisis	['NEOPL', 'CIRCU']	0.000467	0.000502	0.000485	0.000428	0.000563	0.000508	0.000313	0.000287	0.000286	0.000406	0.000624	0.000397	0.000691	0.000747	0.000731	0.000482	0.000424	0.000649	0.000111	8.7e-05	0.000123	8.7e-05	6.7e-05	6.4e-05
10020843	Hyperthermia	['GENER']	0.000503	0.000529	0.000374	0.000354	0.000356	0.00043	0.000515	0.000563	0.000376	0.000361	0.000365	0.000433	0.000478	0.000491	0.000373	0.000353	0.000288	0.000412	0.000683	0.000591	0.000335	4.3e-05	0.000915	0.000729
10020850	Hyperthyroidism	['ENDOC']	0.000682	0.000862	0.000768	0.000585	0.000507	0.000733	0.000461	0.000757	0.000737	0.00048	0.000398	0.000647	0.000879	0.000787	0.00071	0.000679	0.000618	0.000765	0.00251	0.004482	0.002676	0.002906	0.003337	0.002016
10020852	Hypertonia	['CLSIG', 'MUSCU']	0.000235	0.000239	0.00024	0.000314	0.000151	0.001049	0.000274	0.000244	0.000317	0.000401	0.000156	0.000987	0.000193	0.000244	0.000162	0.000169	0.000143	0.001163	3.7e-05	1.7e-05	5.3e-05	0	9.4e-05	4.6e-05
10020869	Hypertriglyceridaemia	['METAB', 'CIRCU']	0.000301	0.000275	0.000249	0.000239	0.000209	0.000366	0.000253	0.000281	0.00022	0.000194	0.000173	0.000282	0.000359	0.000268	0.000263	0.000308	0.000267	0.000456	0.000425	0.000278	0.000634	0.000564	0.000834	0.00038
10020903	Hyperuricaemia	['METAB', 'CIRCU']	0.000312	0.000259	0.000371	0.000539	0.000295	0.000377	0.000402	0.000293	0.000498	0.000726	0.00036	0.000406	0.000189	0.000223	0.000233	0.00021	0.000117	0.000333	0.000351	0.000278	0.000211	0.00026	0.000188	0.000638
10020910	Hyperventilation	['RESPI', 'CLSIG']	0.000259	0.000258	0.000251	0.000222	0.000368	0.000498	0.000248	0.000214	0.000206	0.000201	0.000328	0.000425	0.000262	0.0003	0.000295	0.000261	0.000223	0.000562	0.00048	0.000347	0.000423	0.000195	0.004023	0.000766
10020937	Hypoaesthesia	['NERVO', 'INTEX']	0.007214	0.006966	0.007799	0.008568	0.011576	0.008286	0.006174	0.006078	0.007663	0.009137	0.012956	0.007658	0.008868	0.008166	0.008269	0.00781	0.007283	0.009175	0.002086	0.001668	0.001444	0.002017	0.016198	0.003755
10020947	Hypocalcaemia	['METAB']	0.000779	0.000823	0.000855	0.000584	0.000408	0.000795	0.000554	0.000527	0.000526	0.000382	0.000273	0.000497	0.001027	0.001102	0.001207	0.00092	0.000781	0.001082	0.001735	0.001442	0.001409	0.001323	0.000592	0.001469
10020993	Hypoglycaemia	['METAB', 'CIRCU']	0.003525	0.003941	0.003416	0.003111	0.001759	0.003773	0.004003	0.005106	0.004232	0.003593	0.001624	0.003646	0.00268	0.002539	0.002322	0.002107	0.001997	0.003658	0.007493	0.007505	0.006585	0.006029	0.003861	0.009092
10021015	Hypokalaemia	['METAB', 'CIRCU']	0.003423	0.00311	0.002959	0.002762	0.002208	0.003037	0.004006	0.003441	0.003391	0.002996	0.002165	0.002986	0.002549	0.002666	0.002396	0.0022	0.002172	0.003015	0.005297	0.005021	0.004314	0.005964	0.004467	0.004653
10021021	Hypokinesia	['NERVO']	0.000659	0.000757	0.000678	0.000633	0.000593	0.00079	0.00038	0.000588	0.000417	0.000491	0.000525	0.000709	0.001062	0.00097	0.001006	0.000918	0.000806	0.00091	5.5e-05	7e-05	0.000106	2.2e-05	0.000336	0.000106
10021027	Hypomagnesaemia	['METAB']	0.000533	0.000542	0.00052	0.000399	0.000329	0.000469	0.00034	0.000337	0.000309	0.000234	0.000187	0.000284	0.000772	0.000738	0.000737	0.000668	0.000707	0.000657	0.000886	0.000921	0.001039	0.001128	0.000767	0.000681
10021036	Hyponatraemia	['METAB', 'RENUR']	0.002639	0.002903	0.002568	0.002295	0.001396	0.003245	0.00218	0.002395	0.002052	0.001881	0.00095	0.002775	0.003098	0.003339	0.003082	0.002929	0.002512	0.003675	0.005463	0.004778	0.00419	0.005162	0.003727	0.004837
10021097	Hypotension	['CIRCU']	0.010271	0.009803	0.009218	0.0093	0.007353	0.011234	0.009901	0.008949	0.008115	0.00843	0.006028	0.009775	0.011172	0.011082	0.0108	0.011136	0.011222	0.013179	0.002529	0.002293	0.002852	0.003383	0.006458	0.003196
10021113	Hypothermia	['GENER']	0.000504	0.000444	0.000394	0.000349	0.000341	0.000531	0.000364	0.000333	0.000327	0.000251	0.000321	0.00042	0.000683	0.000538	0.000463	0.000518	0.000392	0.000643	0.000646	0.000869	0.000546	0.000564	0.000431	0.000692
10021114	Hypothyroidism	['ENDOC']	0.001016	0.001201	0.001261	0.001279	0.000986	0.00129	0.000645	0.000961	0.00098	0.000898	0.000556	0.000786	0.001465	0.001372	0.001401	0.001549	0.001621	0.001741	0.001864	0.002797	0.004948	0.011235	0.009404	0.003189
10021118	Hypotonia	['NERVO', 'MUSCU']	0.000864	0.001721	0.001016	0.000885	0.000874	0.001195	0.001151	0.002949	0.001594	0.001161	0.001068	0.001656	0.000524	0.000515	0.0004	0.00042	0.000375	0.000752	7.4e-05	0.000174	5.3e-05	0	8.1e-05	0.000119
10021126	Hypotrichosis	['INTEX']	1e-05	1.2e-05	1e-05	9e-06	5e-06	0.00038	5e-06	1.2e-05	9e-06	9e-06	6e-06	0.000708	1.7e-05	1.3e-05	1.1e-05	1e-05	5e-06	4.6e-05
10021143	Hypoxia	['RESPI']	0.000992	0.00123	0.001132	0.001008	0.000936	0.001453	0.000412	0.000516	0.000481	0.000344	0.00042	0.000646	0.001733	0.001948	0.00185	0.002195	0.002341	0.002309	0.001532	0.001824	0.001708	0.00154	0.002032	0.00167
10021328	Ileus	['DIGEX']	0.000577	0.000551	0.000512	0.000368	0.000229	0.000552	0.000439	0.000369	0.000368	0.00022	9.8e-05	0.000335	0.000601	0.000599	0.00055	0.000511	0.000462	0.000673	0.003581	0.003353	0.003099	0.003318	0.002206	0.002936
10021333	Ileus paralytic	['DIGEX']	0.000205	0.000173	0.000172	0.000118	8e-05	0.000328	0.000147	0.00012	0.000138	6.9e-05	3.5e-05	0.000148	0.000239	0.000181	0.000168	0.000179	0.000162	0.000482	0.001052	0.001095	0.001039	0.000759	0.00074	0.001149
10021425	Immune system disorder	['IMLYM']	0.000408	0.000489	0.000486	0.000456	0.000314	0.000416	0.000144	0.000262	0.000241	0.000194	0.000196	0.00017	0.000772	0.00075	0.00079	0.000949	0.000657	0.000697	0.000148	1.7e-05	1.8e-05	8.7e-05	0.000242	6e-05
10021519	Impaired healing	['GENER']	0.000921	0.000959	0.000875	0.00073	0.000637	0.001108	0.000383	0.000561	0.000494	0.000342	0.000169	0.000366	0.00166	0.001404	0.001334	0.001456	0.002001	0.001933	0.000443	0.0004	0.00044	0.000282	0.000336	0.000482
10021639	Incontinence	['RENUR']	0.000324	0.000377	0.000338	0.000282	0.000264	0.000374	0.000129	0.000217	0.000178	0.000169	0.000182	0.000163	0.000597	0.000557	0.000533	0.000498	0.000488	0.00061	5.5e-05	0.000139	0.000106	6.5e-05	0.000431	0.000151
10021654	Increased appetite	['GENER']	0.00078	0.000798	0.000697	0.000657	0.000441	0.000799	0.000672	0.000721	0.000575	0.000564	0.000344	0.000573	0.000958	0.000918	0.000866	0.00085	0.000745	0.001076	0.000111	1.7e-05	0.000141	0.00013	6.7e-05	8.1e-05
10021789	Infection	['CLSIG', 'IMLYM']	0.005209	0.006588	0.006489	0.005284	0.003478	0.005347	0.002662	0.005044	0.004028	0.003079	0.001668	0.002926	0.008707	0.008394	0.00946	0.009405	0.008753	0.008049	0.003008	0.002867	0.003521	0.002798	0.002422	0.003137
10021972	Inflammatory bowel disease	['IMLYM', 'DIGEX']	0.000141	0.00018	0.000177	0.00016	0.000115	0.000349	5.8e-05	0.000113	9.4e-05	7.4e-05	5.7e-05	5.5e-05	0.000255	0.000253	0.000277	0.000319	0.000287	0.000679	3.7e-05	0.000139	0.000106	0.00013	8.1e-05	4.8e-05
10022000	Influenza	['IMLYM']	0.004497	0.006799	0.005697	0.00406	0.007407	0.00414	0.001722	0.004742	0.003781	0.002685	0.009221	0.003241	0.008378	0.00924	0.008127	0.00671	0.002712	0.00527	0.000775	0.001199	0.001039	0.000651	0.000229	0.00062
10022004	Influenza like illness	['IMLYM']	0.003461	0.005495	0.004545	0.00409	0.017768	0.006304	0.002286	0.006223	0.005009	0.004602	0.023462	0.007331	0.0052	0.005009	0.004233	0.003329	0.002677	0.005496	9.2e-05	8.7e-05	5.3e-05	4.3e-05	9.4e-05	6.4e-05
10022035	Initial insomnia	['GENER']	0.000353	0.000455	0.000303	0.000329	0.000296	0.000315	0.00022	0.000406	0.000244	0.000282	0.000265	0.00019	0.000547	0.000529	0.000383	0.000429	0.000394	0.000463	3.7e-05	1.7e-05	5.3e-05	0	0.000175	3.9e-05
10022066	Injection site haematoma	['INTEX', 'CIRCU']	0.000211	0.000754	0.000526	0.000534	0.001818	0.000871	0.000251	0.001346	0.000858	0.000752	0.002449	0.000827	0.000166	0.00017	0.000168	0.000158	0.000135	0.000956	5.5e-05	7e-05	5.3e-05	2.2e-05	2.7e-05	5.4e-05
10022071	Injection site hypersensitivity	['IMLYM']	0.000128	0.000212	0.000191	0.000177	0.000221	0.00053	9.2e-05	0.000285	0.000218	0.00019	0.000254	0.000601	0.000182	0.000146	0.00017	0.00016	0.000144	0.000478	0	1.7e-05	0	2.2e-05	0	1.8e-05
10022078	Injection site inflammation	['INTEX', 'IMLYM']	0.000798	0.000886	0.00086	0.000846	0.008547	0.002588	0.001274	0.00157	0.001413	0.001189	0.01164	0.004621	0.000205	0.000216	0.000267	0.000255	0.000272	0.000528	3.7e-05	0	0	6.5e-05	0	2.2e-05
10022116	Injury	['CLSIG', 'IMLYM']	0.001322	0.001096	0.001011	0.001318	0.000949	0.002856	0.0002	0.000265	0.000255	0.000306	0.000212	0.000229	0.002858	0.002003	0.001917	0.003209	0.003108	0.0058	0.000443	0.000365	0.000246	0.000217	0.00035	0.000222
10022437	Insomnia	['NERVO']	0.013409	0.014724	0.010409	0.010594	0.010521	0.012478	0.009647	0.015976	0.008331	0.008874	0.010082	0.009341	0.019057	0.01412	0.013253	0.014129	0.012405	0.016375	0.001107	0.000869	0.001144	0.00115	0.00183	0.00122
10022524	Intentional self-injury	['NERVO']	0.000761	0.001378	0.001474	0.000754	0.000278	0.000777	0.000356	0.000273	0.001175	0.000707	0.000124	0.000376	0.001326	0.002589	0.001867	0.000849	0.000721	0.001227	0.00024	0.000313	0.000458	0.000586	0.000269	0.000363
10022595	International normalised ratio increased	['CIRCU']	0.001587	0.00123	0.001075	0.001196	0.000809	0.00183	0.001817	0.001292	0.001139	0.001293	0.00088	0.001476	0.001292	0.001185	0.001005	0.001031	0.000602	0.002246	0.001403	0.000834	0.001004	0.000889	0.000874	0.001075
10022611	Interstitial lung disease	['RESPI']	0.003419	0.003975	0.004301	0.002075	0.001474	0.00306	0.002287	0.003198	0.003596	0.000597	0.000345	0.001682	0.002588	0.002642	0.002838	0.002908	0.002341	0.002555	0.047452	0.046005	0.050408	0.045872	0.034657	0.045126
10022687	Intestinal obstruction	['DIGEX']	0.001429	0.001498	0.001315	0.000986	0.000642	0.00128	0.000681	0.000779	0.000558	0.00023	0.000176	0.000544	0.0024	0.002223	0.002169	0.002337	0.001924	0.002044	0.001864	0.00205	0.001637	0.00154	0.001399	0.001836
10022694	Intestinal perforation	['HISTH', 'DIGEX']	0.000449	0.000446	0.000408	0.000302	0.000194	0.00045	0.000217	0.000251	0.000212	0.000119	6.8e-05	0.000227	0.000717	0.000618	0.000614	0.000577	0.000515	0.000664	0.001218	0.001095	0.000775	0.001627	0.00078	0.001001
10022806	Intraocular pressure increased	['NERVO']	0.00057	0.000536	0.000563	0.000512	0.000317	0.000508	0.000322	0.000433	0.00042	0.000349	0.000218	0.000289	0.000923	0.000657	0.000732	0.000807	0.000602	0.000742	0.000148	0.000295	0.00044	0.000564	0.000323	0.000549
10022972	Iron deficiency anaemia	['METAB', 'CIRCU']	0.000362	0.000371	0.000326	0.000267	0.000149	0.000518	0.000196	0.000242	0.000222	0.000196	9.7e-05	0.000174	0.000582	0.000501	0.000443	0.000394	0.000289	0.000895	0.000388	0.000486	0.00037	0.000282	0.000269	0.000384
10022998	Irritability	['NERVO', 'CLSIG']	0.003799	0.004508	0.002315	0.002489	0.001825	0.003084	0.002693	0.00629	0.00207	0.002497	0.001719	0.002767	0.005438	0.002838	0.002672	0.002566	0.00222	0.003539	0.000572	0.000695	0.000775	0.000347	0.000538	0.000655
10023003	Irritable bowel syndrome	['DIGEX']	0.000443	0.000462	0.000455	0.000461	0.000527	0.000596	0.000168	0.000242	0.000218	0.000168	0.000176	0.00015	0.000832	0.000714	0.000748	0.001014	0.00157	0.001102	0	3.5e-05	3.5e-05	2.2e-05	5.4e-05	3.4e-05
10023126	Jaundice	['INTEX']	0.001264	0.001363	0.001181	0.000971	0.000574	0.00245	0.001166	0.001359	0.001106	0.000928	0.000446	0.002232	0.00137	0.001343	0.001254	0.001034	0.000918	0.002666	0.001735	0.001824	0.001461	0.001301	0.000901	0.002817
10023129	Jaundice cholestatic	['DIGEX']	0.000114	0.000147	0.000147	0.00012	6.9e-05	0.000372	8e-05	0.000114	0.000118	8.4e-05	4.1e-05	0.000228	0.000152	0.000173	0.000175	0.00018	0.000135	0.000531	0.000258	0.000313	0.000246	0.000282	0.000269	0.000302
10023204	Joint dislocation	['SKELE']	0.000303	0.000337	0.000311	0.00027	0.000162	0.000329	0.000105	0.000144	0.000129	7.2e-05	6.6e-05	9.1e-05	0.000572	0.000548	0.000531	0.000634	0.000438	0.000596	0.000166	0.000156	8.8e-05	0.000195	0.000148	0.000101
10023230	Joint stiffness	['SKELE']	0.00095	0.00109	0.000981	0.000899	0.000807	0.000954	0.000416	0.000736	0.000555	0.000403	0.000684	0.000506	0.001708	0.001516	0.001518	0.00184	0.001212	0.001478	1.9e-05	1.7e-05	3.5e-05	2.2e-05	8.1e-05	4.3e-05
10023232	Joint swelling	['SKELE', 'IMLYM', 'INTEX']	0.003697	0.004328	0.00437	0.004244	0.003836	0.003571	0.001318	0.002553	0.002209	0.001379	0.001971	0.001469	0.007036	0.006401	0.007066	0.009639	0.009425	0.005985	0.000277	0.000139	3.5e-05	0.000108	0.000592	0.000229
10023424	Kidney infection	['IMLYM', 'RENUR']	0.000677	0.000839	0.000811	0.000656	0.000416	0.000598	0.00029	0.000451	0.000368	0.000231	0.000154	0.000217	0.001226	0.001286	0.001359	0.001455	0.001198	0.001034	0	1.7e-05	1.8e-05	6.5e-05	0	1.5e-05
10023644	Lacrimation increased	['NERVO', 'CLSIG']	0.001164	0.001324	0.001388	0.001142	0.001086	0.001044	0.000713	0.001047	0.001115	0.000877	0.000942	0.000767	0.00182	0.001679	0.001767	0.001667	0.001546	0.001385	0.000111	5.2e-05	3.5e-05	0.00013	0.000417	0.000117
10023676	Lactic acidosis	['METAB']	0.001032	0.001448	0.001124	0.000998	0.000599	0.001125	0.000516	0.000611	0.000516	0.000513	0.000228	0.00063	0.001666	0.002288	0.001744	0.001777	0.001565	0.001634	0.001993	0.002172	0.002694	0.003492	0.001991	0.001594
10023804	Large intestine perforation	['DIGEX']	0.000316	0.000347	0.000307	0.000195	0.000151	0.000316	0.000158	0.000226	0.000185	5.6e-05	3.1e-05	0.000126	0.000393	0.000354	0.000333	0.00036	0.000386	0.00042	0.002824	0.002658	0.002606	0.002256	0.001682	0.002433
10023845	Laryngeal oedema	['RESPI', 'HISTH']	0.00062	0.000454	0.000606	0.000864	0.000479	0.000802	0.000857	0.000563	0.000885	0.001229	0.00056	0.001037	0.000311	0.000342	0.00029	0.000227	0.00022	0.000544	0.000517	0.0004	0.000511	0.000217	0.000861	0.000927
10023874	Laryngitis	['RESPI', 'IMLYM']	0.000393	0.00042	0.00039	0.000296	0.000203	0.000401	0.000192	0.000268	0.00023	0.000184	0.000144	0.000221	0.000679	0.000598	0.00059	0.000509	0.000384	0.000613	3.7e-05	3.5e-05	5.3e-05	4.3e-05	0	2.7e-05
10023891	Laryngospasm	['RESPI', 'MUSCU']	0.000162	0.000119	0.000158	0.000181	0.000107	0.000426	0.000186	0.000103	0.000155	0.000222	0.000123	0.00042	0.000134	0.000138	0.000168	0.000112	6.5e-05	0.000448	5.5e-05	5.2e-05	0	4.3e-05	6.7e-05	7.7e-05
10024264	Lethargy	['NERVO']	0.002196	0.002684	0.002348	0.001793	0.007548	0.003262	0.001141	0.002593	0.002021	0.001251	0.009514	0.003273	0.00371	0.002914	0.002838	0.002853	0.002438	0.003402	5.5e-05	1.7e-05	3.5e-05	8.7e-05	6.7e-05	4.3e-05
10024288	Leukaemia	['SKELE']	0.000276	0.000314	0.000345	0.0003	0.000211	0.000319	9.8e-05	0.000112	0.000116	6.1e-05	4.3e-05	0.000111	0.000513	0.00052	0.000606	0.000729	0.000681	0.000542	0.000277	0.000434	0.000405	0.000434	0.000404	0.000342
10024378	Leukocytosis	['CIRCU']	0.000644	0.000711	0.000686	0.000746	0.000569	0.001272	0.000507	0.000561	0.000593	0.000741	0.000489	0.000963	0.000859	0.000899	0.000821	0.000783	0.00083	0.00166	3.7e-05	8.7e-05	0.000106	0.000108	0.000135	0.000114
10024384	Leukopenia	['CIRCU']	0.005148	0.0041	0.004186	0.004845	0.002344	0.005309	0.006901	0.005442	0.005088	0.005996	0.002406	0.005901	0.002906	0.002724	0.003203	0.002783	0.002177	0.004632	0.003507	0.003544	0.003116	0.003991	0.002193	0.006212
10024419	Libido decreased	['NERVO']	0.000584	0.000673	0.000424	0.000509	0.000295	0.000858	0.000553	0.000947	0.00045	0.000545	0.000262	0.000732	0.000654	0.000421	0.000415	0.000463	0.000409	0.001031	1.9e-05	0	0	4.3e-05	1.4e-05	2.1e-05
10024453	Ligament sprain	['SKELE', 'INTEX']	0.000304	0.000381	0.000377	0.000286	0.000176	0.000343	6.5e-05	0.000159	0.000171	0.000104	8.4e-05	7.8e-05	0.000634	0.000632	0.000631	0.000631	0.000452	0.000642	7.4e-05	3.5e-05	1.8e-05	2.2e-05	0	2.2e-05
10024558	Lip oedema	['RESPI']	0.000435	0.000436	0.000413	0.000624	0.000473	0.000471	0.000559	0.00059	0.000563	0.000877	0.000572	0.000738	0.000289	0.000295	0.000258	0.000189	0.000199	0.0002	0.000111	5.2e-05	7e-05	2.2e-05	0.00035	0.000144
10024570	Lip swelling	['RESPI']	0.00179	0.002065	0.00232	0.002038	0.002416	0.0019	0.00168	0.002309	0.002834	0.00231	0.002716	0.00222	0.002015	0.00191	0.001836	0.001615	0.001637	0.001627	0.000295	0.000122	0.000141	0.000369	0.001238	0.000384
10024574	Lipase increased	['CIRCU', 'CLCHE']	0.000287	0.000309	0.000284	0.000267	0.000181	0.000416	0.000182	0.000253	0.00023	0.000221	0.000123	0.000269	0.000428	0.00036	0.000343	0.000348	0.00034	0.000576	0.000277	0.000434	0.000352	0.000347	0.000269	0.00036
10024642	Listless	['NERVO']	0.000499	0.000562	0.000473	0.000474	0.000405	0.000372	0.00076	0.000911	0.00077	0.00066	0.000503	0.000544	0.000172	0.000223	0.000154	0.000154	0.000144	0.000199	0.000111	5.2e-05	5.3e-05	4.3e-05	0.000148	9.8e-05
10024670	Liver disorder	['HISTH', 'DIGEX']	0.001692	0.001815	0.001897	0.001279	0.000865	0.001957	0.000846	0.001075	0.001137	0.000518	0.000327	0.000699	0.002416	0.002297	0.002404	0.002373	0.002035	0.002669	0.00921	0.007557	0.009296	0.008198	0.006148	0.015489
10024769	Local reaction	['GENER']	0.00041	0.00022	0.000245	0.000446	0.001238	0.000422	0.000713	0.000409	0.000432	0.00068	0.001676	0.000798	2.9e-05	3.4e-05	4.3e-05	3.8e-05	6.7e-05	3.9e-05	0	0	0	0	1.4e-05	8e-06
10024774	Localised infection	['IMLYM']	0.00081	0.000982	0.000979	0.000874	0.000527	0.000753	0.000341	0.000628	0.000505	0.000336	0.000235	0.000296	0.001475	0.001403	0.001563	0.001886	0.001396	0.001275	1.9e-05	1.7e-05	0.000176	0.000152	9.4e-05	6.3e-05
10024855	Loss of consciousness	['NERVO', 'CLSIG']	0.004843	0.004943	0.004618	0.00398	0.004162	0.005402	0.002931	0.003048	0.002873	0.002613	0.003345	0.003148	0.007183	0.006875	0.006534	0.006376	0.00561	0.007659	0.008601	0.005976	0.006409	0.006181	0.016723	0.008834
10024870	Loss of libido	['NERVO']	0.00073	0.000847	0.000334	0.000418	0.000234	0.000395	0.000814	0.001379	0.000401	0.000465	0.00022	0.000361	0.000658	0.000334	0.000274	0.00035	0.000293	0.000449
10024968	Lower respiratory tract infection	['RESPI', 'IMLYM']	0.003174	0.003724	0.003869	0.003152	0.001521	0.002135	0.003321	0.004582	0.004445	0.003103	0.001064	0.002167	0.003146	0.003015	0.003392	0.003375	0.00294	0.0022	3.7e-05	3.5e-05	0.000106	4.3e-05	2.7e-05	2.9e-05
10025082	Lung disorder	['RESPI', 'HISTH']	0.00169	0.001975	0.001946	0.001494	0.001028	0.00185	0.000641	0.001077	0.000976	0.000511	0.00044	0.000601	0.002948	0.002835	0.002946	0.003173	0.002605	0.003128	0.004245	0.003527	0.004226	0.004099	0.00261	0.00318
10025188	Lymphadenitis	['IMLYM']	0.000455	0.000286	0.000217	0.000206	0.000548	0.00036	0.00069	0.000438	0.000285	0.000238	0.000709	0.000566	0.000144	0.000122	0.000138	0.000139	9.5e-05	0.000141	0.000406	0.000382	0.000211	0.000412	0.000404	0.000327
10025197	Lymphadenopathy	['HISTH', 'IMLYM']	0.001508	0.002099	0.001718	0.001572	0.01631	0.004119	0.001215	0.002353	0.001573	0.001427	0.021755	0.005895	0.001956	0.001921	0.001952	0.001891	0.001705	0.002372	0.000388	0.000382	0.00037	0.000239	0.001857	0.000762
10025256	Lymphocyte count decreased	['HAEMA', 'CIRCU', 'IMLYM']	0.000977	0.001174	0.001356	0.001091	0.00064	0.000815	0.000588	0.001005	0.001224	0.000882	0.000418	0.000548	0.001428	0.001298	0.001423	0.001389	0.001045	0.001017	0.002233	0.002189	0.003081	0.003058	0.003915	0.002627
10025310	Lymphoma	['NEOPL', 'IMLYM']	0.000554	0.000609	0.000587	0.000446	0.000359	0.000601	0.000275	0.000337	0.000302	0.000106	0.000104	0.000225	0.000822	0.000816	0.000854	0.000992	0.001002	0.000941	0.002473	0.00212	0.001814	0.002191	0.001601	0.001953
10025327	Lymphopenia	['CIRCU', 'IMLYM']	0.000738	0.000932	0.000901	0.00101	0.000717	0.000692	0.000654	0.001054	0.000984	0.001035	0.000686	0.000658	0.000847	0.000803	0.000802	0.000985	0.00081	0.000737	0.000757	0.00099	0.000968	0.000542	0.000686	0.000521
10025409	Macular degeneration	['NERVO']	0.000274	0.000309	0.000299	0.000281	0.000275	0.000351	6.1e-05	9.3e-05	7.9e-05	7.4e-05	4.7e-05	8.8e-05	0.000569	0.000546	0.000564	0.000663	0.000947	0.000646	3.7e-05	8.7e-05	5.3e-05	0.000174	4e-05	6.3e-05
10025482	Malaise	['GENER']	0.020019	0.024999	0.022512	0.018222	0.057524	0.024711	0.010407	0.020458	0.01625	0.014085	0.071535	0.024852	0.033442	0.030691	0.030503	0.026257	0.019412	0.025297	0.007586	0.006654	0.006303	0.00642	0.027742	0.009111
10026749	Mania	['NERVO']	0.000473	0.000479	0.000463	0.000365	0.000225	0.000777	0.000223	0.000253	0.000253	0.000215	0.000103	0.000439	0.000795	0.000725	0.000708	0.000624	0.000561	0.001144	0.000701	0.000295	0.000387	0.000651	0.000417	0.000697
10026865	Mass	['GENER']	0.000504	0.00058	0.000622	0.000461	0.000372	0.000493	0.00022	0.000288	0.000274	0.000186	0.000234	0.000186	0.000903	0.000914	0.00105	0.00098	0.000789	0.000842	0.000111	3.5e-05	5.3e-05	6.5e-05	0.000108	7.7e-05
10026923	Maternal drugs affecting foetus	['REPRO']	7.3e-05	4.4e-05	3.6e-05	2.3e-05	1.8e-05	0.000804	2.4e-05	8e-06	3e-06	3e-06	3e-06	1.1e-05	0.000142	8.3e-05	7.6e-05	6.1e-05	6.4e-05	0.001692	0	1.7e-05	0	0	0	3e-06
10027141	Melaena	['CIRCU']	0.001445	0.001448	0.001275	0.001302	0.000585	0.001895	0.001348	0.001391	0.001117	0.001348	0.000374	0.001988	0.001385	0.001356	0.001282	0.001104	0.001025	0.001705	0.005039	0.004413	0.004807	0.003991	0.002906	0.003829
10027175	Memory impairment	['NERVO']	0.005062	0.005646	0.004527	0.003938	0.003066	0.004244	0.001465	0.002914	0.001639	0.001601	0.001598	0.00147	0.010072	0.008774	0.008046	0.008321	0.007461	0.007393	0.000664	0.0004	0.00044	0.000954	0.000565	0.000586
10027199	Meningitis	['NERVO']	0.000273	0.000311	0.000324	0.000221	0.000177	0.000431	0.000192	0.000231	0.000229	0.000116	0.000111	0.00033	0.000355	0.000374	0.000385	0.000365	0.000298	0.000525	0.000757	0.00073	0.001285	0.001345	0.001117	0.000747
10027295	Menometrorrhagia	['REPRO']	7.5e-05	7.8e-05	7.2e-05	7.4e-05	0.00016	0.000762	6.4e-05	8.3e-05	6.1e-05	7.8e-05	0.000202	9.1e-05	9.4e-05	7.7e-05	8.8e-05	6.8e-05	5.3e-05	0.001517	0	0	0	0	0	3e-06
10027313	Menorrhagia	['REPRO']	0.001091	0.001128	0.000975	0.000797	0.004347	0.001743	0.000847	0.001085	0.000841	0.000741	0.005929	0.001853	0.001474	0.00123	0.001177	0.000932	0.000114	0.001706
10027327	Menstrual disorder	['REPRO']	0.000458	0.000485	0.000385	0.000375	0.004506	0.001123	0.000417	0.000538	0.000351	0.000384	0.006071	0.001567	0.00053	0.000449	0.000438	0.000375	0.000326	0.000695	0.000129	0.000104	0.000106	0	9.4e-05	0.000106
10027336	Menstruation delayed	['REPRO']	0.000485	0.000426	0.000449	0.000365	0.003228	0.000741	0.000303	0.000329	0.000268	0.000296	0.004324	0.000929	0.000753	0.00055	0.00068	0.000505	0.000309	0.000573	0	0	0	0	2.7e-05	1.4e-05
10027339	Menstruation irregular	['REPRO']	0.000728	0.000759	0.000567	0.000514	0.003119	0.00133	0.000632	0.000866	0.000464	0.000443	0.004116	0.001138	0.000885	0.000683	0.00071	0.000663	0.000474	0.001592	0.000203	8.7e-05	7e-05	6.5e-05	9.4e-05	0.000127
10027374	Mental impairment	['NERVO']	0.000962	0.000869	0.00083	0.000902	0.000613	0.000999	0.000655	0.000563	0.000579	0.000632	0.000393	0.000526	0.001385	0.001214	0.001142	0.00141	0.001222	0.001527	0.000683	0.0004	0.000352	0.000542	0.000942	0.000557
10027417	Metabolic acidosis	['METAB']	0.000821	0.00106	0.000963	0.000763	0.000578	0.00098	0.000347	0.000421	0.000393	0.000369	0.000193	0.000361	0.001469	0.001758	0.001645	0.001486	0.00167	0.00166	0.00048	0.000504	0.000423	0.000629	0.00078	0.000655
10027452	Metastases to bone	['SKELE', 'NEOPL']	0.000563	0.000556	0.000589	0.000461	0.000342	0.000515	0.000337	0.000334	0.000353	0.000248	0.000165	0.000223	0.000847	0.000767	0.000839	0.000831	0.000807	0.000827	0.000867	0.000973	0.001021	0.000868	0.000942	0.000563
10027457	Metastases to liver	['NEOPL', 'DIGEX']	0.000604	0.000666	0.000702	0.000519	0.000349	0.00062	0.000346	0.000435	0.000452	0.000275	0.000171	0.000273	0.000933	0.000889	0.000946	0.000945	0.000808	0.000986	0.000867	0.00106	0.001567	0.000976	0.001076	0.000762
10027458	Metastases to lung	['RESPI', 'NEOPL']	0.000434	0.000455	0.000451	0.00031	0.000219	0.000388	0.00027	0.000274	0.0003	0.000176	0.000104	0.000169	0.000637	0.000615	0.000597	0.000545	0.000511	0.000619	0.000701	0.001025	0.001021	0.000521	0.000713	0.000465
10027514	Metrorrhagia	['REPRO']	0.000807	0.000912	0.000781	0.000757	0.002869	0.001744	0.000905	0.001186	0.000831	0.000833	0.003774	0.002014	0.000664	0.000636	0.000719	0.000626	0.000424	0.001507	0.001052	0.000712	0.000863	0.000607	0.00074	0.00062
10027566	Micturition urgency	['RENUR']	0.000458	0.000529	0.000501	0.000469	0.000403	0.000484	0.000282	0.000464	0.000467	0.00047	0.000353	0.000324	0.000716	0.000624	0.000564	0.000488	0.000572	0.000677	0	0	1.8e-05	0	5.4e-05	2e-05
10027590	Middle insomnia	['GENER']	0.000631	0.000756	0.00061	0.00055	0.000403	0.000551	0.000312	0.000693	0.000453	0.000315	0.000267	0.000251	0.001087	0.00086	0.000816	0.001	0.00082	0.000898	0	1.7e-05	7e-05	2.2e-05	6.7e-05	3.5e-05
10027599	Migraine	['NERVO']	0.003178	0.004069	0.003283	0.002946	0.006113	0.003613	0.001713	0.003807	0.002014	0.00182	0.006883	0.002797	0.005291	0.004546	0.004899	0.005121	0.004319	0.004654	1.9e-05	0.000104	3.5e-05	0	0.000309	8.2e-05
10027646	Miosis	['NERVO', 'CLSIG']	0.000256	0.000318	0.000281	0.000297	0.000167	0.000318	0.000175	0.00023	0.000228	0.000218	0.000101	0.000233	0.000374	0.000423	0.000353	0.000452	0.00037	0.00042	3.7e-05	7e-05	5.3e-05	4.3e-05	1.4e-05	8.1e-05
10027727	Mitral valve incompetence	['CIRCU']	0.000249	0.000472	0.000557	0.000335	0.000167	0.00062	0.000133	0.000527	0.000659	0.000293	9.7e-05	0.000271	0.000409	0.000423	0.000458	0.000414	0.000345	0.001013	0.000129	0.000295	0.000176	0.000239	0.000538	0.000228
10027940	Mood altered	['NERVO']	0.001053	0.001423	0.001011	0.000888	0.000581	0.000961	0.000526	0.001475	0.000667	0.000698	0.000399	0.00053	0.001798	0.001435	0.001441	0.001263	0.001134	0.001457	0.000203	0.000122	0.000317	0.000217	0.000188	0.00025
10027951	Mood swings	['NERVO']	0.001194	0.001639	0.001019	0.001021	0.000684	0.00127	0.000635	0.001786	0.000698	0.000825	0.000518	0.000713	0.001999	0.001567	0.001436	0.001419	0.001207	0.001927	0	1.7e-05	3.5e-05	4.3e-05	2.7e-05	2.4e-05
10028024	Mouth haemorrhage	['RESPI', 'GRNEC', 'CIRCU']	0.000297	0.000308	0.000311	0.000289	0.000245	0.000327	0.000189	0.00022	0.000232	0.000247	0.000211	0.000214	0.000432	0.000396	0.000405	0.000367	0.000325	0.000447	0.000461	0.000417	0.000246	0.000239	0.000511	0.000352
10028034	Mouth ulceration	['RESPI', 'HISTH', 'DIGEX']	0.001291	0.001249	0.00137	0.001335	0.001063	0.001572	0.001414	0.0014	0.001537	0.001384	0.001103	0.001747	0.001181	0.001142	0.001236	0.001292	0.001014	0.001447	0.000295	0.000261	0.000211	0.000239	0.000148	0.000255
10028035	Movement disorder	['NERVO']	0.0009	0.001056	0.001092	0.000922	0.00095	0.001176	0.000447	0.000664	0.000598	0.000481	0.000747	0.000503	0.001521	0.001503	0.001691	0.001745	0.001395	0.001922	0.000572	0.00033	0.000458	0.000477	0.002879	0.000653
10028116	Mucosal inflammation	['IMLYM']	0.001461	0.001309	0.001098	0.001081	0.000687	0.001164	0.001374	0.001115	0.000892	0.000923	0.000515	0.000916	0.001635	0.001555	0.001374	0.001406	0.001223	0.001471	0.000351	0.000469	0.000299	0.000239	0.000108	0.000285
10028200	Multiple fractures	['SKELE']	0.000502	0.000566	0.000616	0.000608	0.00026	0.000562	5.4e-05	4.2e-05	7.3e-05	4.4e-05	2.2e-05	4e-05	0.001121	0.001138	0.001267	0.001662	0.000958	0.001145	5.5e-05	8.7e-05	3.5e-05	0	5.4e-05	6e-05
10028289	Muscle atrophy	['MUSCU']	0.000355	0.000398	0.000351	0.00029	0.000221	0.000455	0.000183	0.000263	0.000212	0.000174	0.000144	0.000215	0.000598	0.000556	0.000526	0.000509	0.000444	0.000728	5.5e-05	7e-05	3.5e-05	0.00013	0.000161	9.4e-05
10028293	Muscle contractions involuntary	['CLSIG', 'MUSCU']	0.000534	0.000184	0.000177	0.000198	0.000233	0.000369	0.000837	0.000205	0.000189	0.000233	0.000277	0.000509	0.00016	0.000171	0.000173	0.000142	0.00012	0.000235	0	0	0	0	2.7e-05	1.3e-05
10028300	Muscle disorder	['MUSCU']	0.000269	0.000313	0.00025	0.000218	0.000146	0.000342	0.000116	0.000222	0.000157	0.000151	9.9e-05	0.000136	0.000485	0.000422	0.000369	0.00035	0.000282	0.000578	1.9e-05	3.5e-05	0	0	0.000148	5.4e-05
10028330	Muscle rigidity	['CLSIG', 'MUSCU']	0.000609	0.000598	0.000606	0.000621	0.000438	0.00065	0.000525	0.000513	0.000488	0.000622	0.000397	0.00051	0.000746	0.000704	0.000761	0.00064	0.000573	0.000821	0.000148	0.000261	0.000229	0.000174	0.000215	0.000222
10028334	Muscle spasms	['CLSIG', 'MUSCU']	0.008146	0.010621	0.00691	0.00597	0.006581	0.007466	0.004343	0.011216	0.004656	0.004647	0.006003	0.004956	0.013604	0.010528	0.009828	0.008622	0.008627	0.010486	0.000461	0.000243	0.000229	0.000304	0.001184	0.00055
10028335	Muscle spasticity	['MUSCU']	0.000337	0.000414	0.00039	0.000412	0.000294	0.00036	0.000243	0.000283	0.000299	0.000337	0.000164	0.000209	0.000478	0.000571	0.000512	0.000566	0.000689	0.000539	0	3.5e-05	3.5e-05	0	2.7e-05	2.1e-05
10028347	Muscle twitching	['MUSCU']	0.000757	0.000877	0.000789	0.000651	0.001129	0.001269	0.000445	0.000616	0.000536	0.000483	0.001203	0.000969	0.00121	0.001194	0.001116	0.000982	0.000976	0.001648	0	3.5e-05	3.5e-05	4.3e-05	0.000309	8.4e-05
10028372	Muscular weakness	['CLSIG', 'MUSCU']	0.004901	0.004935	0.004587	0.003753	0.004774	0.004951	0.00349	0.003808	0.003478	0.002909	0.004711	0.00375	0.00692	0.006298	0.00601	0.005384	0.00475	0.00635	0.002141	0.001338	0.001567	0.001518	0.007628	0.002612
10028391	Musculoskeletal pain	['NERVO', 'MUSCU']	0.003098	0.003113	0.00269	0.002144	0.004875	0.002968	0.002201	0.002621	0.002127	0.001771	0.006358	0.002588	0.004451	0.003776	0.003465	0.002913	0.000933	0.003511	5.5e-05	0.000191	7e-05	0	0.00039	0.00012
10028411	Myalgia	['MUSCU']	0.01167	0.01344	0.009834	0.009668	0.077201	0.020136	0.011798	0.017643	0.011169	0.010862	0.103449	0.029508	0.012043	0.009675	0.008743	0.007869	0.006952	0.010941	0.00144	0.001008	0.00088	0.000868	0.005395	0.001837
10028424	Myasthenic syndrome	['NERVO']	3.7e-05	4.3e-05	4e-05	3.2e-05	2.6e-05	0.000319	3.9e-05	3.4e-05	2.3e-05	2.7e-05	1.5e-05	0.00012	3.5e-05	5.4e-05	6.1e-05	4.1e-05	5.3e-05	0.000547	1.9e-05	1.7e-05	0	4.3e-05	9.4e-05	2.4e-05
10028521	Mydriasis	['NERVO', 'CLSIG']	0.000432	0.000486	0.000515	0.000415	0.000295	0.000681	0.000318	0.000352	0.000353	0.000341	0.000205	0.000486	0.000605	0.000648	0.00072	0.000563	0.000558	0.000918	1.9e-05	5.2e-05	0.000123	6.5e-05	0.000215	9.8e-05
10028533	Myelodysplastic syndrome	['SKELE', 'NEOPL']	0.000494	0.000479	0.000465	0.000338	0.000219	0.000502	0.000204	0.000236	0.000233	0.00011	6.6e-05	0.000165	0.000833	0.000676	0.000657	0.000688	0.000554	0.00081	0.001384	0.001633	0.001972	0.001865	0.001655	0.001626
[truncated: 428 more rows]

## Sheet: Table S4
Title: Impact of the COVID-19 pandemic on the spontaneous reporting and signal detection of adverse drug events.
[truncated: 926 more rows]

## Sheet: Table S5
Title: Impact of the COVID-19 pandemic on the spontaneous reporting and signal detection of adverse drug events.
[truncated: 926 more rows]

[truncated: 7 more sheets: Table S6, Table S7, Table S8, Table S9, Table S10, Table S11, Table S12]
